# Supplementary material for: Heat stress changes mineral nutrient concentrations in Chenopodium quinoa seed
Source: Plant Direct. 2022 Feb 6;6(2):e384. doi: 10.1002/pld3.384 (PMC8818816; doi:10.1002/pld3.384)
Supplement: Supplementary file 3 — Data S1. Raw data resulting from ionomics analysis. Element name abbreviations: B11: boron, Na23: sodium, Mg26: magnesium, Al27: aluminum, P31: phosphorous, S34: sulfur, K39: potassium, Ca44: calcium, Fe54: iron, Mn55: manganese, Co59: cobalt, Ni60: nickel, Cu63: copper, Zn66: zinc, As75: arsenic, Se78: selenium, Rb85: rubidium, Sr88: strontium, Mo98: molybdenum, Cd111: cadmium. [file PLD3-6-e384-s007.csv]

plate	numinSet	sample	Run	fullnum	ICP.run	WR.run	WR.plate	ICP.plate	ICP.runnum	run.date	sampleID	panicle_type	panicle_position	section_number	plant_id	panicle_id	treatment	root_heating	shoot_heating	SampleWeight	B11	Na23	Mg26	Al27	P31	S34	K39	Ca44	Fe54	Mn55	Co59	Ni60	Cu63	Zn66	As75	Se78	Rb85	Sr88	Mo98	Cd111	units
NA	245	MP1S-1	273	273	1	1	NA	NA	273	13:54:22 Sat 29-Feb-20	MP1S-1	main	top		1	main	heated_roots	treated	none	57.9	11.17522896	5.427551944	1861.178732	3.027391503	4274.125872	2515.705384	21882.4266	1601.346912	74.55172795	50.80855857	0.127428682	0.022606565	6.993045766	155.8123409	0.010534625	0.033017431	12.97684698	5.782977268	1.994663509	0.018040727	mg-of-analyte_per_kg-of-seed
NA	251	MP1S-2	279	279	1	1	NA	NA	279	14:17:44 Sat 29-Feb-20	MP1S-2	main	top		1	main	heated_roots	treated	none	54.1	13.33635794	4.743170804	2169.343603	3.934970052	4934.73274	2503.703162	25110.68507	505.2421597	94.17618398	62.21859688	0.11551158	0.049774073	8.957168918	41.65653078	0.011352901	0.031327945	15.13000022	5.701364808	1.850282875	0.018369267	mg-of-analyte_per_kg-of-seed
NA	254	MP1S-3	293	293	1	1	NA	NA	293	15:12:25 Sat 29-Feb-20	MP1S-3	main	top		1	main	heated_roots	treated	none	55.8	12.26264642	4.169094224	2451.157323	3.945372846	5232.615404	2445.552148	27777.33502	570.8605981	101.4134339	68.16340458	0.127879032	0.011456074	9.034921779	44.98795598	0.010569952	0.046036074	17.97319586	6.867177913	2.539812175	0.010938632	mg-of-analyte_per_kg-of-seed
NA	249	MP2S-1	277	277	1	1	NA	NA	277	14:09:57 Sat 29-Feb-20	MP2S-1	main	top		2	main	heated_roots	treated	none	51.5	10.75140362	4.699539644	2272.635751	9.782637675	5366.773523	2430.353779	25415.05944	466.1066186	84.38439058	70.53483874	0.144860259	0.019168721	8.107064863	37.17704645	0.01390026	0.032350198	9.635604015	3.9615349	3.07933546	0.01814922	mg-of-analyte_per_kg-of-seed
NA	255	MP2S-2	292	292	1	1	NA	NA	292	15:08:32 Sat 29-Feb-20	MP2S-2	main	top		2	main	heated_roots	treated	none	52.1	9.994178872	4.374424702	1977.108033	2.364029881	4914.658012	2305.243515	21784.89801	399.4757606	74.41781691	63.60222454	0.124474674	-0.002109891	7.111935895	34.15253943	0.010200922	0.048272418	8.560403584	3.332589646	2.727606438	0.010223622	mg-of-analyte_per_kg-of-seed
NA	261	MP2S-3	285	285	1	1	NA	NA	285	14:41:10 Sat 29-Feb-20	MP2S-3	main	top		2	main	heated_roots	treated	none	50.9	12.67978702	5.046348933	2089.769978	2.653091338	5497.20011	2691.699321	23277.31913	457.9504384	80.43628549	64.65562221	0.135230941	0.110207225	7.645636534	43.23359402	0.017141733	0.038706282	9.519636019	3.380743865	3.448683886	0.012376585	mg-of-analyte_per_kg-of-seed
NA	264	MP3S-1	282	282	1	1	NA	NA	282	14:29:30 Sat 29-Feb-20	MP3S-1	main	top		3	main	heated_roots	treated	none	54	9.839958269	6.06778222	2311.454108	3.739115812	4561.952928	2557.757405	22834.17787	513.4532247	87.81941671	59.17976637	0.115866827	0.014815513	6.743670032	39.46921642	0.024179405	0.040965847	15.40067366	6.50426238	2.530810291	0.019897425	mg-of-analyte_per_kg-of-seed
NA	279	MP3S-2	318	318	1	1	NA	NA	318	16:49:53 Sat 29-Feb-20	MP3S-2	main	top		3	main	heated_roots	treated	none	52.8	10.31723781	5.003595377	2001.946351	3.588489162	3973.879412	2269.582836	19783.26702	439.447135	72.01882265	51.14769569	0.100712437	0.009118256	5.701030731	34.456437	0.027870031	0.056372798	13.21243996	5.37591722	2.263723525	0.015411819	mg-of-analyte_per_kg-of-seed
NA	256	MP3S-3	290	290	1	1	NA	NA	290	15:00:38 Sat 29-Feb-20	MP3S-3	main	top		3	main	heated_roots	treated	none	51.3	11.24567325	6.595609694	2446.187865	4.784280552	4940.852115	2767.163569	25021.40164	545.4512365	94.95001195	62.70598994	0.131194838	0.01786234	7.281247532	42.83544277	0.020142599	0.068560819	16.30797728	6.814840416	2.809836282	0.014238072	mg-of-analyte_per_kg-of-seed
NA	271	MP4S-1	302	302	1	1	NA	NA	302	15:47:33 Sat 29-Feb-20	MP4S-1	main	top		4	main	heated_roots	treated	none	53.2	10.61394841	6.257153002	1865.415868	5.340101859	4327.389561	2294.403807	17588.31126	1569.372665	64.30502727	53.73957417	0.111611837	0.024731534	6.331411666	145.0628493	0.012605884	0.037588577	7.747661923	3.63937497	1.954185884	0.011818927	mg-of-analyte_per_kg-of-seed
NA	253	MP4S-2	294	294	1	1	NA	NA	294	15:16:19 Sat 29-Feb-20	MP4S-2	main	top		4	main	heated_roots	treated	none	50.2	9.779385626	4.142514708	2403.064621	2.494561681	5022.616343	2418.187278	23597.28465	576.2176951	88.83881667	75.02955117	0.119266935	0.006277296	8.319455208	39.66761083	0.012361365	0.046595608	10.28611695	4.949241723	2.501013301	0.010780852	mg-of-analyte_per_kg-of-seed
NA	258	MP4S-3	288	288	1	1	NA	NA	288	14:52:51 Sat 29-Feb-20	MP4S-3	main	top		4	main	heated_roots	treated	none	52.1	12.76128971	4.105405821	2384.324236	3.297263283	5142.360829	2703.856587	22664.312	618.0677527	81.92299035	76.68093043	0.108418462	0.004076225	7.853416998	46.50605093	0.011193201	0.059126848	10.46944374	4.716000207	2.906483486	0.010537454	mg-of-analyte_per_kg-of-seed
NA	288	MP5S-1	308	308	1	1	NA	NA	308	16:10:54 Sat 29-Feb-20	MP5S-1	main	top		5	main	heated_roots	treated	none	55.1	11.33606815	3.884663563	1931.554189	1.592635472	4943.352416	2990.710778	20010.03134	398.2114049	83.44592406	61.10040981	0.102980632	0.004634867	7.385365318	39.61167573	0.036122351	0.07638592	10.32745023	3.977658805	2.767074776	0.015164598	mg-of-analyte_per_kg-of-seed
NA	277	MP5S-2	320	320	1	1	NA	NA	320	16:57:40 Sat 29-Feb-20	MP5S-2	main	top		5	main	heated_roots	treated	none	50	7.630212044	3.197624718	1767.641233	1.913531491	4230.240568	2438.048316	19439.01402	383.3767859	70.65009272	57.07069441	0.089699884	-0.004206443	6.334917781	35.11528454	0.036060207	0.042277336	9.972728621	3.900173384	2.387074931	0.016411818	mg-of-analyte_per_kg-of-seed
NA	285	MP5S-3	312	312	1	1	NA	NA	312	16:26:33 Sat 29-Feb-20	MP5S-3	main	top		5	main	heated_roots	treated	none	52.2	9.853764018	5.631105629	2124.573395	6.464720804	4907.339343	2576.684589	21764.95321	697.0333671	80.25039318	71.8204843	0.107700137	0.029140521	7.261711382	65.50621455	0.045817402	0.064676097	11.20803206	4.693013905	3.144529144	0.018045132	mg-of-analyte_per_kg-of-seed
NA	39	MP6S-1	46	367	2	2	NA	NA	46	16:54:46 Wed 04-Mar-20	MP6S-1	main	top		6	main	heated_roots	treated	none	55.5	8.754847379	2.216007623	1965.679104	0.702050711	4663.314762	2832.614553	22722.09124	425.6481025	78.34406523	58.94100542	0.122324922	0.035935916	7.826144732	41.58375656	0.009058404	0.048463035	9.446994389	2.826464471	2.469772099	0.015393407	mg-of-analyte_per_kg-of-seed
NA	117	MP6S-2	134	455	2	2	NA	NA	134	04:15:31 Tue 10-Mar-20	MP6S-2	main	top		6	main	heated_roots	treated	none	54.5	7.445506822	1.535657169	1819.395404	1.120697024	4336.469954	3301.067952	19988.8661	439.9814994	73.46915621	59.08802011	0.123043432	0.025607501	7.619787616	40.4508229	0.010100436	0.108449248	8.128518727	3.026758958	2.350724042	0.008806405	mg-of-analyte_per_kg-of-seed
NA	130	MP6S-3	137	784	2	3	NA	NA	463	07:33:14 Sat 14-Mar-20	MP6S-3	main	top		6	main	heated_roots	treated	none	51.6	7.70178654	2.04884395	1895.980461	0.742373615	4276.329291	2397.841881	22154.38111	458.9897013	72.87387448	62.9115479	0.126141466	0.03892527	7.231403717	36.40771311	0.011025689	0.041124619	9.221648793	3.327860507	2.684608564	0.012490463	mg-of-analyte_per_kg-of-seed
NA	122	MP7S-1	146	793	2	3	NA	NA	472	08:08:21 Sat 14-Mar-20	MP7S-1	main	top		7	main	heated_roots	treated	none	52.2	10.34350919	3.903955021	2147.313075	1.814191012	4678.819123	3063.12886	23529.20599	512.9148175	83.71652405	60.64586482	0.077476706	0.051950774	7.217398162	45.33128342	0.021991218	0.075327139	13.07447012	4.045614871	1.255412296	0.028790639	mg-of-analyte_per_kg-of-seed
NA	226	MP7S-2	252	252	1	1	NA	NA	252	12:32:25 Sat 29-Feb-20	MP7S-2	main	top		7	main	heated_roots	treated	none	56.3	11.03175555	4.918364187	2203.43369	9.208543632	4862.636245	2851.520166	22152.21741	517.5540327	86.34614664	66.97945488	0.080437702	0.017463603	7.438581331	43.39212485	0.012154858	0.029941026	12.47698654	5.048514292	1.356183815	0.009077134	mg-of-analyte_per_kg-of-seed
NA	230	MP7S-3	266	266	1	1	NA	NA	266	13:27:02 Sat 29-Feb-20	MP7S-3	main	top		7	main	heated_roots	treated	none	52.9	10.08886524	6.926423086	2275.668534	4.447864293	4579.46269	2490.843067	23902.03688	551.7164146	97.33547924	64.22187216	0.084577579	0.022888462	7.0415801	41.94665756	0.021685985	0.046477407	13.23999276	5.735387506	1.267112416	0.018777307	mg-of-analyte_per_kg-of-seed
NA	227	MP8S-1	253	253	1	1	NA	NA	253	12:36:19 Sat 29-Feb-20	MP8S-1	main	top		8	main	heated_roots	treated	none	55.3	10.56234846	4.353444134	2156.923316	13.2628282	5177.043587	2665.169048	22196.10285	421.0276958	88.77564277	69.94228934	0.10437963	0.001207277	7.841433887	39.22507138	0.009445498	0.046442237	8.664654977	2.662775404	3.232772981	0.012531953	mg-of-analyte_per_kg-of-seed
NA	238	MP8S-2	257	257	1	1	NA	NA	257	12:51:53 Sat 29-Feb-20	MP8S-2	main	top		8	main	heated_roots	treated	none	50.9	14.60380789	5.184369972	2299.505585	1.997506493	5525.534392	3075.660163	25091.39332	440.7075918	90.315459	79.34565067	0.109730135	-0.003403156	8.344962855	43.47032109	0.017392513	0.06063204	9.542118498	3.000816492	3.020236898	0.008334908	mg-of-analyte_per_kg-of-seed
NA	242	MP8S-3	269	269	1	1	NA	NA	269	13:38:43 Sat 29-Feb-20	MP8S-3	main	top		8	main	heated_roots	treated	none	56	10.59370554	4.420144631	2074.463994	1.722412454	4645.085017	2404.802117	21503.27693	434.6126101	74.60306407	72.48775894	0.105396679	-0.003435062	7.632212862	37.28066973	0.014965406	0.038576334	8.540334191	2.804158008	3.189251626	0.010687531	mg-of-analyte_per_kg-of-seed
NA	234	MP9S-1	262	262	1	1	NA	NA	262	13:11:28 Sat 29-Feb-20	MP9S-1	main	top		9	main	heated_roots	treated	none	52.9	11.0393816	4.805244225	2447.596427	4.805732476	4717.252841	2748.886005	28307.57781	661.3441891	87.04346236	61.31602599	0.108459557	0.02114956	7.42298689	47.75062192	0.022752383	0.035921192	15.57441469	7.55081222	2.631387421	0.021476136	mg-of-analyte_per_kg-of-seed
NA	236	MP9S-2	259	259	1	1	NA	NA	259	12:59:40 Sat 29-Feb-20	MP9S-2	main	top		9	main	heated_roots	treated	none	51.6	11.82198952	4.627925087	2141.414154	1.776751799	4183.242202	2982.552043	24212.92683	582.3575695	105.4300926	55.8941156	0.101011395	3.216597226	6.507784409	45.56616614	0.018565105	0.051969588	13.00979351	6.843672436	2.244036457	0.020241141	mg-of-analyte_per_kg-of-seed
NA	24	MP9S-3	27	348	2	2	NA	NA	27	20:16:25 Tue 03-Mar-20	MP9S-3	main	top		9	main	heated_roots	treated	none	55.7	8.480109656	2.066221416	2075.534139	0.422549031	3929.75499	2734.546664	22707.43174	570.1926984	72.52190006	52.09436717	0.092881904	0.043404473	6.006808855	39.18267737	0.018054576	0.067006703	12.62251237	6.22898336	2.274007064	0.017537167	mg-of-analyte_per_kg-of-seed
NA	40	MP10S-1	47	368	2	2	NA	NA	47	16:58:40 Wed 04-Mar-20	MP10S-1	main	top		10	main	heated_roots	treated	none	50.7	8.384848018	2.145869196	2021.982375	0.575939992	4599.064992	2859.650459	25256.8611	531.1203143	76.43020468	66.5787589	0.127549554	0.038186575	7.331675263	37.06540897	0.014895644	0.034072668	9.410409124	3.925261307	2.81708265	0.01440477	mg-of-analyte_per_kg-of-seed
NA	38	MP10S-2	45	366	2	2	NA	NA	45	16:50:52 Wed 04-Mar-20	MP10S-2	main	top		10	main	heated_roots	treated	none	53.7	7.851630335	2.069397867	1969.018072	0.528976513	4599.338634	2837.070758	24334.004	663.2147551	73.88724905	58.0030506	0.128288812	0.041272034	7.202216602	50.87933628	0.015552449	0.035863103	8.665759298	3.828995543	2.513009494	0.01614527	mg-of-analyte_per_kg-of-seed
NA	49	MP10S-3	69	390	2	2	NA	NA	69	18:24:28 Wed 04-Mar-20	MP10S-3	main	top		10	main	heated_roots	treated	none	52.4	8.198391723	2.264152785	2018.322253	0.567456386	4789.463427	3039.127682	24778.63124	498.0689819	76.25163597	65.63861886	0.13050637	0.046602318	7.387624138	35.2286876	0.020624706	0.01466276	9.241359668	3.490903271	2.673509831	0.015449679	mg-of-analyte_per_kg-of-seed
NA	55	MP11S-1	62	383	2	2	NA	NA	62	17:57:10 Wed 04-Mar-20	MP11S-1	main	top		11	main	heated_roots	treated	none	54.4	8.163681164	4.223870993	2124.90772	0.629627944	4442.250731	2763.394072	23641.59501	543.1679671	78.11147578	67.43606	0.097143449	0.055879039	7.130768175	47.81853111	0.025480579	0.20366215	12.0965325	6.904940716	2.187226339	0.021901149	mg-of-analyte_per_kg-of-seed
NA	71	MP11S-2	81	402	2	2	NA	NA	81	19:11:17 Wed 04-Mar-20	MP11S-2	main	top		11	main	heated_roots	treated	none	57	7.947059284	2.353096566	2012.836011	0.61351036	4572.299805	2627.211997	21894.40273	499.1395568	74.76789601	60.01073754	0.097429097	0.042386429	6.928280667	45.7798105	0.027264775	0.207241072	11.59506018	6.029851985	2.290677788	0.021520887	mg-of-analyte_per_kg-of-seed
NA	76	MP11S-3	92	413	2	2	NA	NA	92	19:54:11 Wed 04-Mar-20	MP11S-3	main	top		11	main	heated_roots	treated	none	54.9	7.397292533	3.961755557	2099.945495	0.557635491	4449.289145	3358.758082	22739.88086	800.9252432	75.19286186	66.53870619	0.110168396	0.044902508	6.942578418	72.55377082	0.020462766	0.115371835	12.09264005	6.494747743	2.860398778	0.021872978	mg-of-analyte_per_kg-of-seed
NA	97	MP12S-1	124	445	2	2	NA	NA	124	03:36:28 Tue 10-Mar-20	MP12S-1	main	top		12	main	heated_roots	treated	none	54.9	9.157085805	1.955504969	2028.752789	0.815589511	4831.528789	2940.633395	20971.36328	809.7996796	79.00164627	52.96307897	0.113045558	0.026178794	6.838502018	78.90363854	0.016149614	0.062726278	9.284456376	4.441676654	2.145012767	0.018773935	mg-of-analyte_per_kg-of-seed
NA	9	MP12S-2	5	326	2	2	NA	NA	5	18:50:39 Tue 03-Mar-20	MP12S-2	main	top		12	main	heated_roots	treated	none	54.1	7.761249123	2.226547057	1966.098658	0.533221399	4263.303765	2327.371619	21424.31667	511.7085034	76.14226369	52.41830711	0.110254163	0.033694736	6.395857946	40.91467312	0.013447446	0.06006519	9.623764367	4.579610534	2.240131814	0.020005035	mg-of-analyte_per_kg-of-seed
NA	14	MP12S-3	16	337	2	2	NA	NA	16	19:33:32 Tue 03-Mar-20	MP12S-3	main	top		12	main	heated_roots	treated	none	55.1	7.568890294	3.260507038	1953.113843	0.548512959	4151.905908	2384.615784	19582.53054	495.5650866	77.58425177	50.82323775	0.116568931	0.039091643	6.424619927	42.03878884	0.010407323	0.067946301	9.094433391	4.410386763	2.619845244	0.012305183	mg-of-analyte_per_kg-of-seed
NA	11	MP13S-1	3	324	2	2	NA	NA	3	18:42:51 Tue 03-Mar-20	MP13S-1	main	top		13	main	heated_roots	treated	none	51.7	7.907759623	3.502311181	2076.825442	0.559179603	4151.610605	1965.82277	23624.22451	586.5704025	85.77122591	50.16462273	0.097742947	0.032919379	5.715847275	42.00366828	0.021264298	0.042225019	11.92501763	4.785907106	2.459174332	0.017077871	mg-of-analyte_per_kg-of-seed
NA	180	MP13S-2	188	188	1	1	NA	NA	188	08:22:35 Sat 29-Feb-20	MP13S-2	main	top		13	main	heated_roots	treated	none	50.2	7.281056986	4.006652572	1839.000022	0.627572744	3842.137832	2353.090054	21158.29178	492.873864	67.00778201	46.27105171	0.071057243	-0.008623018	5.348633311	33.8974569	0.014742142	0.053859068	10.91458832	4.376859473	2.11117436	0.010719557	mg-of-analyte_per_kg-of-seed
NA	185	MP13S-3	209	209	1	1	NA	NA	209	09:44:31 Sat 29-Feb-20	MP13S-3	main	top		13	main	heated_roots	treated	none	50	10.3370202	3.229963736	2026.219202	3.124657693	4615.137171	3036.553311	24528.63365	489.1569999	74.56123184	49.08589255	0.082356053	-0.005034662	6.431250943	36.0064396	0.014554208	0.061579096	11.69574354	4.869623616	2.065583903	0.015168235	mg-of-analyte_per_kg-of-seed
NA	189	MP14S-1	205	205	1	1	NA	NA	205	09:28:57 Sat 29-Feb-20	MP14S-1	main	top		14	main	heated_roots	treated	none	52.5	9.320219542	4.820527515	2064.000575	4.707144958	5026.082594	2756.561501	22316.0308	413.4216271	73.57635896	49.75890279	0.112137731	-0.012601789	6.32829859	36.68294061	0.014803087	0.052135984	10.85012666	3.075142487	2.147026082	0.018582182	mg-of-analyte_per_kg-of-seed
NA	196	MP14S-2	218	218	1	1	NA	NA	218	10:19:37 Sat 29-Feb-20	MP14S-2	main	top		14	main	heated_roots	treated	none	50	9.635923444	11.64399109	1996.256942	1.282408784	4618.548163	2383.75064	23294.03369	731.1603402	74.74562239	46.46683386	0.111670233	-0.004190053	6.344208443	75.26808684	0.01070751	0.076360475	10.42025338	3.229823292	1.779986686	0.016462093	mg-of-analyte_per_kg-of-seed
NA	202	MP14S-3	225	225	1	1	NA	NA	225	10:46:59 Sat 29-Feb-20	MP14S-3	main	top		14	main	heated_roots	treated	none	51.3	9.742663398	6.390348115	2000.400365	2.321418584	4933.340984	2908.131847	22417.97045	480.5650217	68.85427687	48.27519376	0.107084268	-0.010101114	6.024469877	33.36349883	0.013747263	0.065570974	10.5731691	3.26344252	1.949188981	0.010983179	mg-of-analyte_per_kg-of-seed
NA	206	MP15S-1	239	239	1	1	NA	NA	239	11:41:36 Sat 29-Feb-20	MP15S-1	main	top		15	main	heated_roots	treated	none	50.3	10.58076093	6.51717904	2059.415032	17.5971463	5061.216992	2734.532967	20887.40628	398.8076559	83.49220562	44.48366449	0.082716007	-0.006778257	6.439097287	40.93783139	0.014655593	0.05117968	13.04640291	4.667254351	2.091215296	0.007166548	mg-of-analyte_per_kg-of-seed
NA	210	MP15S-2	235	235	1	1	NA	NA	235	11:26:01 Sat 29-Feb-20	MP15S-2	main	top		15	main	heated_roots	treated	none	53.2	8.065679294	3.573557465	2131.548997	2.025222538	4974.02139	2437.311343	22469.29224	541.1320745	101.7110201	45.61133395	0.088667964	0.001220771	6.787673838	51.43301236	0.020690271	0.061764095	14.35794439	5.219970112	2.242920102	0.019550283	mg-of-analyte_per_kg-of-seed
NA	216	MP15S-3	228	228	1	1	NA	NA	228	10:58:40 Sat 29-Feb-20	MP15S-3	main	top		15	main	heated_roots	treated	none	55.8	10.84204797	4.254324292	1958.704583	2.617238517	4880.316715	2977.377557	20531.74024	453.9373854	83.64620554	41.74972422	0.081121427	0.00033449	5.951298264	41.98546903	0.024711203	0.059474095	12.57102571	4.634524491	2.219851442	0.029476474	mg-of-analyte_per_kg-of-seed
NA	222	MP16S-1	247	247	1	1	NA	NA	247	12:12:50 Sat 29-Feb-20	MP16S-1	main	top		16	main	control	none	none	51.7	12.24822668	3.910327568	2297.353611	2.410219811	5040.332989	2166.925741	23366.65339	609.7876955	74.1562851	61.09259671	0.090846085	-0.011591953	6.37407358	54.37011747	0.009850904	0.055431631	7.585381362	2.013373829	2.418105522	0.008480276	mg-of-analyte_per_kg-of-seed
NA	225	MP16S-2	250	250	1	1	NA	NA	250	12:24:31 Sat 29-Feb-20	MP16S-2	main	top		16	main	control	none	none	55.8	11.50021392	5.531245506	2370.525319	1.910142586	5299.38573	2030.084338	24190.35646	398.4059271	82.57995543	66.59587433	0.086785132	-0.014126871	6.843309852	35.05915394	0.009228528	0.033674236	7.968978311	1.914626311	2.427792686	0.002553454	mg-of-analyte_per_kg-of-seed
NA	284	MP16S-3	313	313	1	1	NA	NA	313	16:30:26 Sat 29-Feb-20	MP16S-3	main	top		16	main	control	none	none	56.9	9.933175995	2.790738989	2115.234669	3.981097888	4769.856856	1849.743992	20176.59877	401.316898	67.63658244	60.07286883	0.083490117	0.123911678	6.276421001	34.78532946	0.015871422	0.056716494	6.593174197	1.806202883	2.303868412	0.007476514	mg-of-analyte_per_kg-of-seed
NA	215	MP17S-1	229	229	1	1	NA	NA	229	11:02:33 Sat 29-Feb-20	MP17S-1	main	top		17	main	control	none	none	52.7	13.25280242	4.329153241	1910.968223	1.89802278	4392.946473	2488.557712	22350.37777	413.1752398	66.8349713	58.44091061	0.10179997	-0.009951682	5.463642963	30.49403168	0.010947066	0.036869843	4.859969017	2.164015953	2.003659223	0.016170038	mg-of-analyte_per_kg-of-seed
NA	179	MP17S-2	189	189	1	1	NA	NA	189	08:26:29 Sat 29-Feb-20	MP17S-2	main	top		17	main	control	none	none	51.8	6.528049807	2.8376524	1693.602334	0.556513148	3923.731059	2381.734915	20882.34484	399.7746315	65.37049236	49.96880516	0.089510568	-0.016171991	5.696639731	34.715806	0.006942773	0.052853712	4.717899754	1.729510038	1.658519975	0.008266647	mg-of-analyte_per_kg-of-seed
NA	183	MP17S-3	212	212	1	1	NA	NA	212	09:56:15 Sat 29-Feb-20	MP17S-3	main	top		17	main	control	none	none	50	9.703717468	2.717942745	2030.770598	1.233962921	4510.667835	2342.388868	24835.23705	386.6537738	67.85905751	64.02829169	0.105586226	-0.024608293	6.095288264	31.32687364	0.009695993	0.046545332	5.387034192	2.273801888	2.248922303	0.018796511	mg-of-analyte_per_kg-of-seed
NA	186	MP18S-1	208	208	1	1	NA	NA	208	09:40:38 Sat 29-Feb-20	MP18S-1	main	top		18	main	control	none	none	50.2	9.323583096	2.518391927	2227.395709	1.852660917	5120.313707	2807.848506	26991.62533	488.3918946	70.15560912	59.55235232	0.067029408	-0.018534414	6.427991274	36.09622418	0.017615382	0.064366439	10.21569436	4.39381512	2.697422045	0.019368384	mg-of-analyte_per_kg-of-seed
NA	190	MP18S-2	204	204	1	1	NA	NA	204	09:25:04 Sat 29-Feb-20	MP18S-2	main	top		18	main	control	none	none	55.7	9.977543393	2.818341082	1912.579984	1.579497449	4419.504281	2396.924058	21635.2001	437.7312197	65.5842699	51.08998047	0.058751598	-0.017265899	6.05902726	31.23064211	0.012559087	0.051763722	8.338372731	3.669488689	2.174019789	0.01849511	mg-of-analyte_per_kg-of-seed
NA	191	MP18S-3	203	203	1	1	NA	NA	203	09:21:10 Sat 29-Feb-20	MP18S-3	main	top		18	main	control	none	none	54.9	12.24144294	4.305865246	2079.8395	1.724955065	4540.539432	2182.994616	22994.89115	457.088089	67.36679548	55.29685963	0.063284627	-0.020771706	6.000761471	31.65282748	0.012190692	0.033182584	8.725671118	4.166738252	2.417942023	0.016777199	mg-of-analyte_per_kg-of-seed
NA	198	MP19S-1	220	220	1	1	NA	NA	220	10:27:24 Sat 29-Feb-20	MP19S-1	main	top		19	main	control	none	none	51.5	7.828456222	4.45836895	1513.279511	1.674889279	3958.692821	2141.531406	20954.83274	439.8500969	61.46786648	36.87266362	0.076016338	-0.013280358	5.853801192	42.09930894	0.009117236	0.037405761	4.804054317	2.002993312	1.127738923	0.013941285	mg-of-analyte_per_kg-of-seed
NA	199	MP19S-2	222	222	1	1	NA	NA	222	10:35:18 Sat 29-Feb-20	MP19S-2	main	top		19	main	control	none	none	53.4	9.949176356	4.659406376	1827.780694	2.032551713	4478.167477	2460.667866	21006.20535	449.393543	65.20923383	51.56315668	0.092886853	-0.001865816	5.975514208	37.50516382	0.012581197	0.069991064	5.339107265	2.203943443	2.302925136	0.011738915	mg-of-analyte_per_kg-of-seed
NA	203	MP19S-3	226	226	1	1	NA	NA	226	10:50:52 Sat 29-Feb-20	MP19S-3	main	top		19	main	control	none	none	53.3	3.263028678	0.725634317	48.31630682	0.655542332	134.5174205	2031.387552	542.3714777	70.88444451	1.484305612	1.052876263	0.003712497	-0.036727711	0.1460268	5.146504323	0.003431182	0.052754337	0.287528787	0.115521874	0.04989804	0.005131101	mg-of-analyte_per_kg-of-seed
NA	209	MP20S-1	236	236	1	1	NA	NA	236	11:29:55 Sat 29-Feb-20	MP20S-1	main	top		20	main	control	none	none	52.6	10.69107338	5.274591352	2017.58158	1.789840879	4760.015071	2205.043657	24029.60973	504.3111289	72.2103281	60.07588489	0.111015636	-0.003933401	6.201486477	41.38555644	0.010957107	0.040146904	8.704195169	3.092253421	2.008765898	0.019552506	mg-of-analyte_per_kg-of-seed
NA	205	MP20S-2	240	240	1	1	NA	NA	240	11:45:29 Sat 29-Feb-20	MP20S-2	main	top		20	main	control	none	none	52.3	8.053262026	2.889391223	1878.776889	1.775995313	4538.743755	2418.393244	21892.41478	362.8246158	64.09862075	57.3528691	0.092862743	-0.011852685	5.546054762	29.89750947	0.009594071	0.054058507	7.98200954	2.952707313	2.191315438	0.006672649	mg-of-analyte_per_kg-of-seed
NA	207	MP20S-3	238	238	1	1	NA	NA	238	11:37:42 Sat 29-Feb-20	MP20S-3	main	top		20	main	control	none	none	52.1	9.965226438	3.799537763	2162.127949	7.873807774	5191.609572	2793.857866	24679.36221	411.7740744	80.06450624	65.20238766	0.113805987	0.005533548	6.877093818	32.80406911	0.01402149	0.053828865	9.184015535	3.455863343	2.168586765	0.00655782	mg-of-analyte_per_kg-of-seed
NA	212	MP21S-1	233	233	1	1	NA	NA	233	11:18:14 Sat 29-Feb-20	MP21S-1	main	top		21	main	control	none	none	51.7	11.33672954	4.027059344	2138.432403	3.135220489	5127.410026	2360.364512	26273.28987	510.1132821	80.27171036	68.93274601	0.124173476	-0.010901347	7.025625756	39.90707325	0.009541878	0.030782015	8.028088387	3.37985657	2.753627766	0.012630049	mg-of-analyte_per_kg-of-seed
NA	223	MP21S-2	248	248	1	1	NA	NA	248	12:16:44 Sat 29-Feb-20	MP21S-2	main	top		21	main	control	none	none	52.3	9.401713563	3.981139679	2229.521791	27.86284731	5222.072944	2243.213288	28115.31418	980.5281163	76.58892493	71.59930035	0.135725184	0.003515404	7.077985506	80.77012862	0.012570381	0.04928179	8.561051128	4.046528563	2.722152742	0.007193229	mg-of-analyte_per_kg-of-seed
NA	182	MP21S-3	213	213	1	1	NA	NA	213	10:00:09 Sat 29-Feb-20	MP21S-3	main	top		21	main	control	none	none	54.6	9.67415066	3.382278883	1903.311082	1.246818281	4655.007938	2139.940737	21063.95174	392.5605585	66.63879771	58.21276184	0.108705993	-0.013517211	6.354823777	30.20177598	0.011938968	0.045288132	6.635203521	3.120223631	2.517542136	0.015139213	mg-of-analyte_per_kg-of-seed
NA	193	MP22S-1	215	215	1	1	NA	NA	215	10:07:56 Sat 29-Feb-20	MP22S-1	main	top		22	main	control	none	none	51.3	9.331315579	2.995772386	2041.806673	1.483309237	4374.041454	2291.356818	22305.90909	424.0248019	68.10076802	77.83211025	0.105379176	-0.007984054	6.82215396	34.64923574	0.007940626	0.056883192	6.43907273	2.633254542	2.954051585	0.012832184	mg-of-analyte_per_kg-of-seed
NA	197	MP22S-2	219	219	1	1	NA	NA	219	10:23:30 Sat 29-Feb-20	MP22S-2	main	top		22	main	control	none	none	53.9	8.311960547	2.65536414	2056.512839	1.101260402	4485.303061	2097.06297	22190.98379	641.5092853	70.0986108	83.28287497	0.112541701	-0.011441448	6.935112779	60.23939058	0.008654872	0.060730961	6.644792829	2.504058818	2.98144992	0.010835435	mg-of-analyte_per_kg-of-seed
NA	200	MP22S-3	223	223	1	1	NA	NA	223	10:39:12 Sat 29-Feb-20	MP22S-3	main	top		22	main	control	none	none	55.3	9.314132743	2.988160583	2136.989913	2.281277317	4906.784183	2694.965005	24338.62965	880.3466788	75.7031672	75.00015339	0.134272163	-0.003453105	7.629098141	88.39024959	0.012828638	0.067798362	6.506534841	2.854535313	2.540190366	0.020633246	mg-of-analyte_per_kg-of-seed
NA	213	MP23S-1	232	232	1	1	NA	NA	232	11:14:21 Sat 29-Feb-20	MP23S-1	main	top		23	main	control	none	none	50.7	12.13580759	4.493915337	2190.247782	2.353349469	4989.5223	2312.316079	18910.76152	473.3684097	88.2332741	68.57747078	0.112325219	-0.022070957	7.220267676	49.00030794	0.009674918	0.046038022	5.071573698	1.540861108	2.923657429	0.017337667	mg-of-analyte_per_kg-of-seed
NA	217	MP23S-2	242	242	1	1	NA	NA	242	11:53:22 Sat 29-Feb-20	MP23S-2	main	top		23	main	control	none	none	51.2	9.530916976	11.57125533	2432.22781	2.561184834	5595.014945	2744.937455	23690.30378	443.4976054	94.1298516	77.83037057	0.109263101	-0.012360251	8.070986718	43.02128911	0.009958951	0.037032261	6.068922401	1.941324668	2.99257579	0.008419275	mg-of-analyte_per_kg-of-seed
NA	220	MP23S-3	245	245	1	1	NA	NA	245	12:05:03 Sat 29-Feb-20	MP23S-3	main	top		23	main	control	none	none	55.1	8.741978742	5.801699062	2271.042024	2.221061908	4928.836364	2227.874979	23047.72303	429.496233	83.47368057	74.4364506	0.095967776	-0.005033568	7.216461958	39.27176266	0.007022782	0.045531265	5.627879634	1.877394318	2.443622836	0.008346979	mg-of-analyte_per_kg-of-seed
NA	224	MP24S-1	249	249	1	1	NA	NA	249	12:20:38 Sat 29-Feb-20	MP24S-1	main	top		24	main	control	none	none	52.1	7.876658253	3.200724069	2125.439033	0.950315726	4940.956585	2110.237587	21965.40662	455.1269267	75.8929131	53.43867418	0.135789689	-0.009196556	6.643214926	46.71947997	0.008405002	0.040596549	6.849761625	2.58647094	2.167190334	0.00705594	mg-of-analyte_per_kg-of-seed
NA	187	MP24S-2	207	207	1	1	NA	NA	207	09:36:44 Sat 29-Feb-20	MP24S-2	main	top		24	main	control	none	none	50.2	12.54585054	7.666118573	1875.483449	2.024428129	4853.93777	2791.013594	20395.3182	359.8095753	69.71435908	47.4397318	0.120058761	-0.00765498	6.339962998	39.22785835	0.009670919	0.047716773	5.741112778	1.876411198	1.669138609	0.014117396	mg-of-analyte_per_kg-of-seed
NA	194	MP24S-3	216	216	1	1	NA	NA	216	10:11:49 Sat 29-Feb-20	MP24S-3	main	top		24	main	control	none	none	52.4	8.27190257	3.730112368	1859.390517	2.006399415	4395.320969	2027.631104	19812.87825	335.7085784	60.85538802	51.82219243	0.106255266	-0.013841515	5.964530431	30.75621498	0.013417933	0.051505306	5.715392767	1.976837651	2.235440308	0.013162144	mg-of-analyte_per_kg-of-seed
NA	208	MP25S-1	237	237	1	1	NA	NA	237	11:33:49 Sat 29-Feb-20	MP25S-1	main	top		25	main	control	none	none	53	12.51653553	3.810440413	2453.932282	2.086311429	5347.211624	2533.238177	25490.05275	444.1900899	91.80942921	84.28487358	0.099540257	-0.015480521	7.878019936	40.58245587	0.008860306	0.061099504	6.884328643	2.208054816	3.120449951	0.009882639	mg-of-analyte_per_kg-of-seed
NA	228	MP25S-2	254	254	1	1	NA	NA	254	12:40:13 Sat 29-Feb-20	MP25S-2	main	top		25	main	control	none	none	53.7	11.06250602	3.221361904	2057.149935	10.73909794	4731.387259	2792.758739	20786.53339	370.7362252	73.88474405	72.20940784	0.097739113	-0.007520716	7.388708784	39.24008055	0.006781744	0.055209094	5.11850282	1.839247255	2.601958174	0.007996327	mg-of-analyte_per_kg-of-seed
NA	247	MP25S-3	275	275	1	1	NA	NA	275	14:02:10 Sat 29-Feb-20	MP25S-3	main	top		25	main	control	none	none	53.7	11.20373155	3.853934477	2630.859919	6.779835284	5735.925451	2598.428935	26569.0409	498.4966686	90.50437495	87.81337443	0.119257855	-0.011632491	8.39843197	47.05937293	0.011139275	0.053162007	6.818722415	2.467303363	3.388335341	0.016777773	mg-of-analyte_per_kg-of-seed
NA	16	MP26S-1	18	339	2	2	NA	NA	18	19:41:19 Tue 03-Mar-20	MP26S-1	main	top		26	main	control	none	none	53.2	7.390724389	2.973874442	1817.813847	0.685759512	4414.343377	2206.680243	24286.69419	511.5097421	66.92204666	52.78153392	0.097980295	0.042580376	5.743342269	40.54194694	0.009336037	0.051658531	7.246826811	3.011044932	2.577231067	0.011334014	mg-of-analyte_per_kg-of-seed
NA	29	MP26S-2	38	359	2	2	NA	NA	38	16:23:35 Wed 04-Mar-20	MP26S-2	main	top		26	main	control	none	none	51.7	7.716045445	3.211305332	1886.14597	0.610482364	4759.332128	2161.352902	24877.1479	468.7320129	65.22362079	58.64624723	0.097904378	0.02985631	5.765891265	38.004384	0.008934236	0.029171947	7.332859729	2.813757666	2.345549185	0.015437322	mg-of-analyte_per_kg-of-seed
NA	6	MP26S-3	8	329	2	2	NA	NA	8	19:02:20 Tue 03-Mar-20	MP26S-3	main	top		26	main	control	none	none	50.7	7.395237442	1.775271572	1885.000118	0.604274682	4485.541188	2248.373808	22646.29887	483.2465881	62.68762217	57.68108643	0.099327466	0.024021807	5.51040291	39.30952874	0.01206397	0.043148131	6.92626736	2.744711086	2.517309338	0.01435125	mg-of-analyte_per_kg-of-seed
NA	47	MP27S-1	55	376	2	2	NA	NA	55	17:29:53 Wed 04-Mar-20	MP27S-1	main	top		27	main	control	none	none	52.9	7.009036449	2.812350586	1766.769158	0.499449302	4571.798	2965.251119	20968.7948	464.8306163	70.8130523	53.66653093	0.104999743	0.028457984	5.945295184	31.75467917	0.009437851	0.133952893	5.399957702	3.017957081	1.862321809	0.012972349	mg-of-analyte_per_kg-of-seed
NA	48	MP27S-2	56	377	2	2	NA	NA	56	17:33:47 Wed 04-Mar-20	MP27S-2	main	top		27	main	control	none	none	52.7	7.438528545	2.961029798	1775.684453	0.739308293	4539.249287	3153.289193	22284.97931	518.1970328	69.82411508	59.86710773	0.117858288	0.02961787	5.960132934	37.17471798	0.009082173	0.066795474	5.799377926	2.92962522	1.989661452	0.014020798	mg-of-analyte_per_kg-of-seed
NA	52	MP27S-3	66	387	2	2	NA	NA	66	18:12:48 Wed 04-Mar-20	MP27S-3	main	top		27	main	control	none	none	53	7.795941683	3.450153562	1864.436705	0.600722826	4769.686829	2865.514939	22444.70226	459.5974637	72.31691829	65.5351368	0.11291994	0.028846256	6.139663707	33.02753185	0.010545425	0.09830454	5.889349663	2.983356692	2.062288894	0.010408282	mg-of-analyte_per_kg-of-seed
NA	65	MP28S-1	75	396	2	2	NA	NA	75	18:47:55 Wed 04-Mar-20	MP28S-1	main	top		28	main	control	none	none	52	8.096175546	4.594403057	1946.149065	0.442536079	4396.850782	2162.536886	20529.76393	511.1286253	67.17351072	47.18257049	0.0711594	0.029364897	5.703342037	37.04744	0.017547762	0.069525105	7.553410378	3.901841871	2.045562253	0.037368499	mg-of-analyte_per_kg-of-seed
NA	73	MP28S-2	96	417	2	2	NA	NA	96	20:09:50 Wed 04-Mar-20	MP28S-2	main	top		28	main	control	none	none	52.6	8.207665777	5.109151662	2131.93075	0.928027815	4309.966525	3977.319928	23274.84024	979.2666029	69.25903464	51.05360063	0.09453779	0.02775917	5.929318036	84.5916223	0.010255989	0.042165012	8.472155153	4.080902911	1.857197932	0.033327734	mg-of-analyte_per_kg-of-seed
NA	74	MP28S-3	95	416	2	2	NA	NA	95	20:05:56 Wed 04-Mar-20	MP28S-3	main	top		28	main	control	none	none	50.8	7.844989714	4.557328816	2108.849578	0.422719857	4257.586268	3939.031129	22234.21398	658.5443242	67.51360256	50.21536321	0.088620003	0.022540636	5.583573194	47.9050665	0.009653892	0.044941082	8.411392496	4.069424625	2.360723466	0.018348285	mg-of-analyte_per_kg-of-seed
NA	229	MP29S-1	267	267	1	1	NA	NA	267	13:30:55 Sat 29-Feb-20	MP29S-1	main	top		29	main	control	none	none	52.9	5.475455275	8.106461231	942.806418	0.955209126	1765.002702	2034.560176	13831.67802	305.1190594	29.47872729	35.89869889	0.075625367	-0.02023356	2.406425401	14.24959777	0.008030183	0.023053656	3.355238816	2.100111302	1.010066745	0.007883665	mg-of-analyte_per_kg-of-seed
NA	246	MP29S-2	274	274	1	1	NA	NA	274	13:58:16 Sat 29-Feb-20	MP29S-2	main	top		29	main	control	none	none	52.3	11.72831867	6.061650547	1755.344626	2.066047923	4210.789521	2527.861196	18693.70715	509.4063714	56.38107276	49.10856536	0.101942005	-0.01478186	5.441811784	36.89460976	0.013644943	0.038898867	4.920300098	2.533473748	1.645635609	0.008076856	mg-of-analyte_per_kg-of-seed
NA	283	MP29S-3	314	314	1	1	NA	NA	314	16:34:19 Sat 29-Feb-20	MP29S-3	main	top		29	main	control	none	none	51.2	6.965986178	3.469189837	1961.74835	8.535656017	4672.310279	2360.787495	22304.35232	961.9769642	74.40418224	55.64912377	0.143109652	0.03439538	6.68851294	83.32478675	0.027354396	0.050045798	5.959912407	3.222485506	1.690295179	0.008735448	mg-of-analyte_per_kg-of-seed
NA	244	MP30S-1	272	272	1	1	NA	NA	272	13:50:29 Sat 29-Feb-20	MP30S-1	main	top		30	main	control	none	none	52.7	8.386967455	4.278317901	1581.91447	7.358769894	3926.234305	2633.039192	15216.09159	560.7803481	66.78227056	51.33504119	0.097262895	-0.004204927	7.168550862	53.22572266	0.011449948	0.035348268	3.986418052	2.195782502	1.811881525	0.010717075	mg-of-analyte_per_kg-of-seed
NA	248	MP30S-2	276	276	1	1	NA	NA	276	14:06:03 Sat 29-Feb-20	MP30S-2	main	top		30	main	control	none	none	53.9	11.41062881	5.934642131	2626.702919	7.013886332	6064.421824	2527.696395	26143.03541	567.1429687	114.9989082	88.84458394	0.158331076	-0.004252792	10.82297822	51.0265457	0.010596424	0.041054089	6.787569216	3.376990686	3.176609523	0.011097506	mg-of-analyte_per_kg-of-seed
NA	252	MP30S-3	280	280	1	1	NA	NA	280	14:21:37 Sat 29-Feb-20	MP30S-3	main	top		30	main	control	none	none	54.2	10.72230962	4.75114178	2291.455988	4.273394185	5446.769933	2480.918259	23317.68525	488.6217583	114.2681126	70.75014357	0.139134031	-0.000953653	10.00989424	46.20749173	0.012419335	0.024900116	5.960746663	2.883832722	2.770449742	0.013823987	mg-of-analyte_per_kg-of-seed
NA	257	MP31S-1	289	289	1	1	NA	NA	289	14:56:44 Sat 29-Feb-20	MP31S-1	main	top		31	main	heated_shoots	none	treated	50.1	10.87674414	5.576829148	2275.065545	29.1861529	5070.639974	2834.625007	19804.84364	641.5560252	94.02096941	112.5888349	0.169914233	0.016622534	10.14342639	49.18052284	0.008412376	0.04513662	6.033164454	3.121189513	3.177075199	0.018649471	mg-of-analyte_per_kg-of-seed
NA	265	MP31S-2	295	295	1	1	NA	NA	295	15:20:12 Sat 29-Feb-20	MP31S-2	main	top		31	main	heated_shoots	none	treated	50.4	9.422646608	6.147227145	2078.947489	1.547748964	4499.992536	2357.546528	19145.57591	567.5642533	84.19870625	98.1573274	0.153485278	0.007492885	8.798954574	41.10271557	0.006457092	0.037884859	5.684554482	3.376693549	2.716673514	0.010339659	mg-of-analyte_per_kg-of-seed
NA	268	MP31S-3	298	298	1	1	NA	NA	298	15:31:53 Sat 29-Feb-20	MP31S-3	main	top		31	main	heated_shoots	none	treated	52.6	11.36403034	4.256183433	2509.707136	4.317039119	5459.817743	2529.365239	22757.03123	819.7394277	101.0062123	112.7066646	0.181273559	0.016066369	10.91739877	61.46693211	0.007997462	0.047059436	6.560871983	4.12964869	2.978841941	0.012951401	mg-of-analyte_per_kg-of-seed
NA	287	MP32S-1	309	309	1	1	NA	NA	309	16:14:47 Sat 29-Feb-20	MP32S-1	main	top		32	main	heated_shoots	none	treated	52.2	13.13030674	6.231813456	1903.748736	2.006748094	4472.284821	2837.342767	20389.44838	446.1517723	91.1349396	68.90175799	0.133890235	-0.010571803	9.268949405	46.70178193	0.016713045	0.041302004	5.735850434	2.553446268	1.59884293	0.012574553	mg-of-analyte_per_kg-of-seed
NA	232	MP33S-1	264	264	1	1	NA	NA	264	13:19:15 Sat 29-Feb-20	MP33S-1	main	top		33	main	heated_shoots	none	treated	51.1	8.366491458	3.30314997	1960.837406	1.844708753	4187.337389	2333.397764	18896.68077	503.5132568	74.2173139	84.75955617	0.141553506	0.009733088	8.137761949	35.92886594	0.010472395	0.038168058	7.727665179	2.952192174	3.81189508	0.011346182	mg-of-analyte_per_kg-of-seed
NA	237	MP33S-2	258	258	1	1	NA	NA	258	12:55:47 Sat 29-Feb-20	MP33S-2	main	top		33	main	heated_shoots	none	treated	50.9	8.613116356	3.679547902	1835.135027	1.46355552	4620.706065	3043.176887	16623.9081	495.261401	84.18909493	71.26410978	0.129492608	0.003650021	8.33829593	50.66923975	0.010698167	0.05117949	7.094636104	2.262767579	4.007470999	0.011371257	mg-of-analyte_per_kg-of-seed
NA	241	MP33S-3	268	268	1	1	NA	NA	268	13:34:49 Sat 29-Feb-20	MP33S-3	main	top		33	main	heated_shoots	none	treated	52.2	9.876886542	4.746441919	1701.046474	2.077428715	4122.459196	2461.955212	15435.35189	417.1083852	73.01219337	60.1630039	0.120506684	0.008545978	8.019351081	42.65524789	0.008896602	0.038924837	6.158394389	2.170526041	3.023457479	0.01830455	mg-of-analyte_per_kg-of-seed
NA	275	MP34S-1	306	306	1	1	NA	NA	306	16:03:07 Sat 29-Feb-20	MP34S-1	main	top		34	main	heated_shoots	none	treated	51.9	10.34572834	4.54838385	1697.852646	1.816924045	4296.644772	2987.563366	19036.9047	466.2049849	73.04624424	64.43491787	0.107441154	-0.001115225	8.694524104	42.94242789	0.011026819	0.046890194	4.88361143	2.480456668	1.598768817	0.012145383	mg-of-analyte_per_kg-of-seed
NA	280	MP34S-2	317	317	1	1	NA	NA	317	16:46:00 Sat 29-Feb-20	MP34S-2	main	top		34	main	heated_shoots	none	treated	52.3	10.74854061	5.55743941	1797.643818	3.244870958	3868.875151	2470.602992	19350.69153	479.7318439	69.83095643	79.43301588	0.135629578	0.000150181	8.268004598	39.17946801	0.008402835	0.044493227	4.75703855	2.509477162	2.617827429	0.012277591	mg-of-analyte_per_kg-of-seed
NA	240	MP34S-3	255	255	1	1	NA	NA	255	12:44:06 Sat 29-Feb-20	MP34S-3	main	top		34	main	heated_shoots	none	treated	54.1	11.74678379	5.614389193	1985.350498	1.57982591	4645.066307	2936.901064	20039.14905	574.4604865	81.25210557	85.70786983	0.152862945	-0.000418065	9.707598462	46.5332951	0.009184511	0.060052623	5.493810586	3.180990723	2.748820341	0.011093552	mg-of-analyte_per_kg-of-seed
NA	243	MP35S-1	270	270	1	1	NA	NA	270	13:42:36 Sat 29-Feb-20	MP35S-1	main	top		35	main	heated_shoots	none	treated	54.3	11.29558424	5.725259881	1859.601686	7.233533733	4167.735112	2562.548116	19729.8818	492.310441	82.55283237	85.32541838	0.154848164	0.010345738	8.748371852	43.55597771	0.008760097	0.034896862	5.998739916	2.73682106	2.14945511	0.014299626	mg-of-analyte_per_kg-of-seed
NA	235	MP35S-2	260	260	1	1	NA	NA	260	13:03:34 Sat 29-Feb-20	MP35S-2	main	top		35	main	heated_shoots	none	treated	52.5	7.881975791	4.008447545	1933.464582	1.108770759	4370.769359	2673.17103	19664.73145	983.8358391	95.63980517	82.27334922	0.152599396	0.028854336	8.718307197	94.63065587	0.012965262	0.053711452	5.894847349	2.493551637	2.226969307	0.016310966	mg-of-analyte_per_kg-of-seed
NA	239	MP35S-3	256	256	1	1	NA	NA	256	12:48:00 Sat 29-Feb-20	MP35S-3	main	top		35	main	heated_shoots	none	treated	55.1	13.35039183	4.451821968	2072.01339	5.226307568	4846.007667	3194.55889	18843.51925	530.379897	85.4011734	89.02944707	0.16479309	0.018339442	9.20401352	48.42937084	0.006429426	0.058512549	5.813308924	2.384897601	2.559853441	0.013104354	mg-of-analyte_per_kg-of-seed
NA	250	MP36S-1	278	278	1	1	NA	NA	278	14:13:50 Sat 29-Feb-20	MP36S-1	main	top		36	main	heated_shoots	none	treated	53.3	10.32331292	4.689714181	2270.315978	3.637897195	4993.724954	2623.424074	22990.59703	554.1362113	132.7164039	86.99845357	0.136023505	0.0065611	11.54265403	54.74386227	0.012527504	0.042875134	8.593565568	3.039759675	2.246592816	0.016014872	mg-of-analyte_per_kg-of-seed
NA	231	MP36S-2	265	265	1	1	NA	NA	265	13:23:08 Sat 29-Feb-20	MP36S-2	main	top		36	main	heated_shoots	none	treated	56.1	8.808457425	3.151879842	2141.480564	6.60582867	4572.544333	2276.981517	22258.20124	542.6849066	104.7963562	86.86240963	0.131632943	0.009564146	10.66863726	48.53705175	0.009359762	0.041426907	8.28938408	2.892537282	2.680333884	0.012925125	mg-of-analyte_per_kg-of-seed
NA	139	MP36S-3	159	480	2	2	NA	NA	159	05:53:09 Tue 10-Mar-20	MP36S-3	main	top		36	main	heated_shoots	none	treated	57.4	8.599852556	2.057035424	1972.171529	0.755860491	4469.009878	3021.81074	20127.00903	517.1258621	96.2671959	74.85499555	0.117660251	0.024708757	10.06349466	51.10129403	0.011151162	0.054741941	7.201428161	2.796957704	2.054464341	0.026385467	mg-of-analyte_per_kg-of-seed
NA	42	MP37S-1	49	370	2	2	NA	NA	49	17:06:27 Wed 04-Mar-20	MP37S-1	main	top		37	main	heated_shoots	none	treated	51.8	8.133637789	2.171762848	2078.978283	0.611604061	4577.988665	2619.986613	21811.35108	780.31218	85.29107759	114.012971	0.140452556	0.055616207	8.42064437	60.02564011	0.01360501	0.067801442	6.188894167	2.738395017	2.358033229	0.013812844	mg-of-analyte_per_kg-of-seed
NA	45	MP37S-2	52	373	2	2	NA	NA	52	17:18:08 Wed 04-Mar-20	MP37S-2	main	top		37	main	heated_shoots	none	treated	52.7	8.254018928	1.955788866	1973.415748	0.688811124	4611.86089	2542.524395	20227.6433	583.9639765	83.550807	97.56347191	0.140883173	0.037614386	8.654843598	50.82032585	0.010449834	0.054619679	5.96028617	2.184836545	1.923346717	0.012104477	mg-of-analyte_per_kg-of-seed
NA	53	MP37S-3	65	386	2	2	NA	NA	65	18:08:54 Wed 04-Mar-20	MP37S-3	main	top		37	main	heated_shoots	none	treated	56.9	8.343702756	2.066303272	1969.685807	0.62675177	4502.083302	2596.991495	19997.63504	615.8833919	81.74746852	102.2606757	0.138061654	0.089286792	8.328358659	50.42178564	0.008633293	0.073782212	5.869882599	2.368806714	2.038023646	0.016679155	mg-of-analyte_per_kg-of-seed
NA	56	MP38S-1	61	382	2	2	NA	NA	61	17:53:16 Wed 04-Mar-20	MP38S-1	main	top		38	main	heated_shoots	none	treated	54.6	8.241970953	2.147856546	2006.526292	0.61384328	4592.38864	3112.686032	19948.47885	552.2950007	77.02478042	75.58222848	0.104150598	0.029534542	7.679827363	42.96886523	0.008724993	0.108866006	4.873253267	2.578144655	2.355705091	0.015412963	mg-of-analyte_per_kg-of-seed
NA	88	MP38S-2	100	421	2	2	NA	NA	100	20:25:25 Wed 04-Mar-20	MP38S-2	main	top		38	main	heated_shoots	none	treated	50	7.200271082	3.700773418	1995.270272	0.666694668	4471.301811	3339.647155	18581.13107	1115.513746	76.79469639	80.84194333	0.120713693	0.50680867	7.317471744	97.05972675	0.007174607	0.004095257	4.494742621	2.701878098	2.628061836	0.019338751	mg-of-analyte_per_kg-of-seed
NA	92	MP38S-3	107	428	2	2	NA	NA	107	02:30:08 Tue 10-Mar-20	MP38S-3	main	top		38	main	heated_shoots	none	treated	53.3	8.441377385	2.392491458	1976.553823	1.253476553	4504.918616	4314.416163	20234.95592	1171.231925	75.40049644	85.72496649	0.120718853	0.019801499	7.063263933	106.1283053	0.009754158	0.038547252	4.772453062	2.297770893	3.035643708	0.018573944	mg-of-analyte_per_kg-of-seed
NA	136	MP39S-1	156	477	2	2	NA	NA	156	05:41:28 Tue 10-Mar-20	MP39S-1	main	top		39	main	heated_shoots	none	treated	54.9	9.059009004	2.490947688	1946.304589	1.60163864	4655.283401	3373.05497	18134.7432	753.703173	78.93877575	68.44500778	0.132466959	0.023744301	7.72086109	68.89718439	0.011645336	0.049023553	5.799887261	2.991531286	2.247707205	0.022966774	mg-of-analyte_per_kg-of-seed
NA	262	MP39S-2	284	284	1	1	NA	NA	284	14:37:17 Sat 29-Feb-20	MP39S-2	main	top		39	main	heated_shoots	none	treated	52.3	11.17553713	4.770862547	1988.808288	3.125523847	4962.814819	2570.326731	17405.47342	485.8999227	82.20903754	73.54304529	0.13274598	-0.006375151	8.172861297	41.07939877	0.010364667	0.03756671	5.795732854	2.703401185	2.340727315	0.014324622	mg-of-analyte_per_kg-of-seed
NA	266	MP39S-3	296	296	1	1	NA	NA	296	15:24:06 Sat 29-Feb-20	MP39S-3	main	top		39	main	heated_shoots	none	treated	55.1	9.125794136	3.964902495	2054.541661	1.399600397	4639.244436	2130.899392	20278.80711	536.6783696	82.32026207	71.44394257	0.142887086	-0.004697951	8.334751359	38.87351959	0.007776137	0.03312429	6.425237915	3.584380838	2.146106859	0.008394625	mg-of-analyte_per_kg-of-seed
NA	270	MP40S-1	300	300	1	1	NA	NA	300	15:39:39 Sat 29-Feb-20	MP40S-1	main	top		40	main	heated_shoots	none	treated	51.6	11.89372477	7.861513529	2189.061752	3.76357469	4643.870415	2853.36054	20596.95435	489.0795041	91.59456312	96.55432839	0.13707242	0.003059639	10.29283538	51.41766833	0.007307081	0.060392164	5.459658908	1.664412825	4.103498164	0.006729383	mg-of-analyte_per_kg-of-seed
NA	276	MP40S-2	307	307	1	1	NA	NA	307	16:07:00 Sat 29-Feb-20	MP40S-2	main	top		40	main	heated_shoots	none	treated	53.7	9.993243498	4.017021554	1554.972375	7.848486039	3626.745495	3041.762844	14087.41827	366.0059703	64.9310079	67.33329315	0.087519117	-0.005281891	7.813508897	41.56869774	0.011384592	0.039082476	3.763809886	1.15236879	2.559308183	0.010876044	mg-of-analyte_per_kg-of-seed
NA	282	MP40S-3	315	315	1	1	NA	NA	315	16:38:13 Sat 29-Feb-20	MP40S-3	main	top		40	main	heated_shoots	none	treated	53.4	10.49757756	4.557379845	1850.395215	5.773171908	3876.478885	2285.317798	15895.26047	1298.179358	78.21066533	80.82281653	0.123690894	0.073320089	8.406301186	134.0450919	0.011673363	0.035708208	4.367677591	1.734141322	3.302972556	0.014524744	mg-of-analyte_per_kg-of-seed
NA	286	MP41S-1	310	310	1	1	NA	NA	310	16:18:40 Sat 29-Feb-20	MP41S-1	main	top		41	main	heated_shoots	none	treated	51.6	10.15393066	4.134186834	1828.222289	1.474698314	4490.914761	2626.049427	13763.81184	413.6169738	72.1181657	71.85995422	0.078951501	-0.016569626	7.397074334	37.46982602	0.01487399	0.037493301	5.50775521	2.966263243	2.056721988	0.01037224	mg-of-analyte_per_kg-of-seed
NA	260	MP41S-2	286	286	1	1	NA	NA	286	14:45:04 Sat 29-Feb-20	MP41S-2	main	top		41	main	heated_shoots	none	treated	51.4	10.26764201	3.856229219	2189.509251	12.53980922	5446.323812	2905.048599	15642.48525	552.5593248	81.35519724	79.63672485	0.096329529	-0.006269842	8.664287748	49.54569626	0.010343866	0.030934853	6.630475565	3.516559216	2.476751655	0.00996532	mg-of-analyte_per_kg-of-seed
NA	263	MP41S-3	283	283	1	1	NA	NA	283	14:33:23 Sat 29-Feb-20	MP41S-3	main	top		41	main	heated_shoots	none	treated	54	10.1164228	5.900657464	2149.05545	1.439624991	5145.181106	2629.645114	16435.44468	510.8463116	83.10912609	84.41355435	0.084580138	-0.010850518	8.490211964	41.66598617	0.016152692	0.041699355	6.594885936	3.536261869	2.430198539	0.012502701	mg-of-analyte_per_kg-of-seed
NA	267	MP42S-1	297	297	1	1	NA	NA	297	15:27:59 Sat 29-Feb-20	MP42S-1	main	top		42	main	heated_shoots	none	treated	52.5	11.16017996	6.691453238	2646.479365	4.625494583	4946.594518	2470.932307	21783.61635	768.6164607	106.1527569	129.8914295	0.13713671	-0.01175254	9.54718105	47.94428183	0.004682194	0.045814952	5.244127401	4.011458432	3.349018954	0.015282043	mg-of-analyte_per_kg-of-seed
NA	273	MP42S-2	304	304	1	1	NA	NA	304	15:55:20 Sat 29-Feb-20	MP42S-2	main	top		42	main	heated_shoots	none	treated	51.6	8.217093889	3.615653646	1876.627716	11.91808792	4157.941676	2709.840461	15609.09685	565.8526886	73.89678864	90.67072729	0.107183686	-0.011670784	7.456903373	42.35599877	0.006095141	0.053050226	3.930381982	2.788846641	2.367356335	0.012287274	mg-of-analyte_per_kg-of-seed
NA	181	MP42S-3	214	214	1	1	NA	NA	214	10:04:02 Sat 29-Feb-20	MP42S-3	main	top		42	main	heated_shoots	none	treated	52.9	8.884010819	3.207710114	1993.793615	2.113088866	4127.084495	2277.706074	16391.91729	551.8471418	79.93568667	95.80125682	0.103247493	-0.019854231	7.697343678	39.90166336	0.006607924	0.041708127	4.031736839	2.980316888	2.259690324	0.018860946	mg-of-analyte_per_kg-of-seed
NA	184	MP43S-1	210	210	1	1	NA	NA	210	09:48:25 Sat 29-Feb-20	MP43S-1	main	top		43	main	heated_shoots	none	treated	52.5	9.457157025	3.441741213	2028.940309	0.78279497	4653.305226	2597.694284	19302.49239	553.0234154	84.17185271	90.74943758	0.114083721	-0.013868895	8.0864864	38.98809671	0.007148081	0.045959465	5.082121917	2.951727298	2.19263188	0.016213906	mg-of-analyte_per_kg-of-seed
NA	188	MP43S-2	206	206	1	1	NA	NA	206	09:32:51 Sat 29-Feb-20	MP43S-2	main	top		43	main	heated_shoots	none	treated	54.4	9.717128354	3.706501719	1912.105706	0.866578564	4368.878636	2832.878366	19256.49707	554.7660933	75.97203322	83.71712021	0.1135626	-0.01394199	7.318609857	40.3301887	0.005778141	0.066564003	4.845296175	3.212722948	1.966515596	0.01663981	mg-of-analyte_per_kg-of-seed
NA	192	MP43S-3	202	202	1	1	NA	NA	202	09:17:17 Sat 29-Feb-20	MP43S-3	main	top		43	main	heated_shoots	none	treated	50.6	9.840192026	3.722352298	2163.222458	1.230189687	4577.86882	2518.607653	21306.75883	531.9866104	82.33107089	90.62522048	0.118580358	-0.015816542	7.689669661	40.05995915	0.007209382	0.043799578	5.473354715	3.292955241	2.096867954	0.017430749	mg-of-analyte_per_kg-of-seed
NA	195	MP44S-1	217	217	1	1	NA	NA	217	10:15:43 Sat 29-Feb-20	MP44S-1	main	top		44	main	heated_shoots	none	treated	54.9	11.26130997	5.442478761	1795.399492	2.016446454	3818.519515	2167.971239	18877.37956	398.6981757	78.49115436	59.34236747	0.132085093	-0.004422252	8.208260941	42.24263402	0.008270542	0.03330239	5.229679614	2.491597275	1.75223869	0.012409117	mg-of-analyte_per_kg-of-seed
NA	201	MP44S-2	224	224	1	1	NA	NA	224	10:43:05 Sat 29-Feb-20	MP44S-2	main	top		44	main	heated_shoots	none	treated	51.9	12.75250788	3.115182098	1962.581484	1.423202353	4341.23027	3110.533762	20736.70338	459.2483093	102.7917389	74.33190655	0.162619841	-0.002150183	9.336432799	46.41034344	0.008023833	0.056183197	6.093768491	2.988995004	2.364104603	0.017161083	mg-of-analyte_per_kg-of-seed
NA	204	MP44S-3	227	227	1	1	NA	NA	227	10:54:46 Sat 29-Feb-20	MP44S-3	main	top		44	main	heated_shoots	none	treated	57.2	14.06067789	2.917884443	1914.178748	3.398534688	4440.228328	3193.496172	18981.08367	416.6591093	85.76567688	61.10441779	0.143633023	0.003351848	9.325038565	45.5000332	0.008274797	0.053185376	5.200898487	2.470307511	1.704224213	0.012518099	mg-of-analyte_per_kg-of-seed
NA	214	MP45S-1	230	230	1	1	NA	NA	230	11:06:27 Sat 29-Feb-20	MP45S-1	main	top		45	main	heated_shoots	none	treated	52.4	11.40779163	4.365540498	2282.970884	4.882960203	4929.202496	2713.448644	20734.13749	642.801679	98.03150874	105.9387427	0.144684893	-0.006843754	9.452338906	49.75287609	0.007241216	0.056277101	6.09595179	4.348063442	2.786598837	0.016114667	mg-of-analyte_per_kg-of-seed
NA	211	MP45S-2	234	234	1	1	NA	NA	234	11:22:08 Sat 29-Feb-20	MP45S-2	main	top		45	main	heated_shoots	none	treated	54.7	9.900275021	2.746628375	2064.008545	2.292115971	4214.318019	2204.102046	20956.69634	769.8474616	83.77906566	98.35194532	0.12829811	-0.004931894	8.044248612	56.93905291	0.005646167	0.03359034	6.241265533	3.922403179	2.683217807	0.012106285	mg-of-analyte_per_kg-of-seed
NA	218	MP45S-3	243	243	1	1	NA	NA	243	11:57:16 Sat 29-Feb-20	MP45S-3	main	top		45	main	heated_shoots	none	treated	51.2	14.06475817	4.361490043	2309.568034	3.356620301	4841.760488	2766.411686	22737.14109	607.2485271	91.31771795	113.8295039	0.126170482	-0.00425285	8.832022807	45.05570158	0.007640834	0.042636824	6.732646668	4.102454551	2.799284699	0.008001585	mg-of-analyte_per_kg-of-seed
NA	221	MP46S-1	246	246	1	1	NA	NA	246	12:08:57 Sat 29-Feb-20	MP46S-1	main	top		46	main	heated_roots_and_shoots	treated	treated	42.2	13.56653315	6.108394366	2275.230052	2.677609709	5313.966308	3056.885539	24682.51767	980.0171743	129.0044434	78.58917058	0.223263191	0.00648564	13.60177183	113.6749132	0.006488302	0.05048132	7.924675003	3.080190629	1.799772883	0.011269086	mg-of-analyte_per_kg-of-seed
NA	233	MP46S-2	263	263	1	1	NA	NA	263	13:15:21 Sat 29-Feb-20	MP46S-2	main	top		46	main	heated_roots_and_shoots	treated	treated	52	12.8927054	6.307414068	2013.7142	2.567648755	5233.018581	2585.440879	20573.48416	400.5459802	137.93838	59.10782447	0.149372498	0.003856421	13.18443068	67.53952275	0.010859126	0.045098154	6.408825844	2.237194311	0.790160679	0.011739352	mg-of-analyte_per_kg-of-seed
NA	219	MP47S-1	244	244	1	1	NA	NA	244	12:01:09 Sat 29-Feb-20	MP47S-1	main	top		47	main	heated_roots_and_shoots	treated	treated	52.6	8.992949764	3.247141431	2197.41984	1.086094571	5121.603099	2228.31793	23031.52925	369.1124546	80.44760858	58.37260025	0.088550226	-0.015670345	6.934510342	38.33495688	0.008495138	0.034204418	7.173625579	2.104503064	1.976330479	0.007617094	mg-of-analyte_per_kg-of-seed
NA	278	MP47S-2	319	319	1	1	NA	NA	319	16:53:47 Sat 29-Feb-20	MP47S-2	main	top		47	main	heated_roots_and_shoots	treated	treated	53.8	7.531265553	2.952032059	1915.589741	1.348482381	4430.752451	2133.393168	19220.76663	344.0084764	61.06686164	50.90749458	0.076024313	-0.018355469	5.530464582	28.31296324	0.020808991	0.03991179	6.456060734	1.545681395	1.982111701	0.010456913	mg-of-analyte_per_kg-of-seed
NA	281	MP47S-3	316	316	1	1	NA	NA	316	16:42:06 Sat 29-Feb-20	MP47S-3	main	top		47	main	heated_roots_and_shoots	treated	treated	53.8	8.783455018	3.969742623	1805.146918	4.306931925	4182.941017	2037.332417	19789.83156	765.4926862	63.36597684	47.98639366	0.090795343	0.0210793	6.116934214	78.30469074	0.012671781	0.040851852	6.038290731	1.983417392	1.489474828	0.006701385	mg-of-analyte_per_kg-of-seed
NA	259	MP48S-1	287	287	1	1	NA	NA	287	14:48:57 Sat 29-Feb-20	MP48S-1	main	top		48	main	heated_roots_and_shoots	treated	treated	53.1	10.55979105	6.618644569	2112.812236	5.597400819	5237.296924	2944.157011	18761.91995	556.3295686	110.150374	60.45167973	0.126219643	0.01003776	11.78102102	64.38504161	0.007727193	0.031891243	4.926853709	1.959422997	1.495126659	0.008846626	mg-of-analyte_per_kg-of-seed
NA	269	MP48S-2	299	299	1	1	NA	NA	299	15:35:46 Sat 29-Feb-20	MP48S-2	main	top		48	main	heated_roots_and_shoots	treated	treated	51.3	11.27166048	5.920171654	2064.741024	6.79824828	4948.17539	2554.444673	19857.10968	692.9531749	113.8702608	60.02994839	0.132231447	0.001488529	11.84026521	74.50585615	0.006209802	0.051240346	4.805047675	1.840496844	1.254901153	0.006417288	mg-of-analyte_per_kg-of-seed
NA	274	MP48S-3	305	305	1	1	NA	NA	305	15:59:13 Sat 29-Feb-20	MP48S-3	main	top		48	main	heated_roots_and_shoots	treated	treated	52.8	9.275405996	3.868045106	1491.24155	1.985850314	4077.284663	2972.380824	14816.49634	371.0308689	73.55786132	39.58276643	0.089416321	-0.009436138	8.636838169	45.79362226	0.009743121	0.03793327	3.421663046	1.41379483	0.885896809	0.004765847	mg-of-analyte_per_kg-of-seed
NA	272	MP50S-1	303	303	1	1	NA	NA	303	15:51:26 Sat 29-Feb-20	MP50S-1	main	top		50	main	heated_roots_and_shoots	treated	treated	51.5	10.12236952	5.116733167	1728.437366	9.129319395	4158.659659	2711.337409	17216.42767	1163.382551	70.98257555	80.41052321	0.139536126	0.009179998	7.645341378	112.9721823	0.00870243	0.030248581	4.657134488	1.923961926	2.375655832	0.008371779	mg-of-analyte_per_kg-of-seed
NA	68	MP50S-2	78	399	2	2	NA	NA	78	18:59:36 Wed 04-Mar-20	MP50S-2	main	top		50	main	heated_roots_and_shoots	treated	treated	50.4	8.388638198	2.872029805	1986.67832	0.70257997	4894.500097	2480.591873	19043.7393	890.1455167	90.39574942	87.73856267	0.150142889	0.043587944	8.923478279	86.028039	0.009064229	0.05154881	5.312886772	2.235286375	2.792616551	0.018755697	mg-of-analyte_per_kg-of-seed
NA	63	MP50S-3	72	393	2	2	NA	NA	72	18:36:11 Wed 04-Mar-20	MP50S-3	main	top		50	main	heated_roots_and_shoots	treated	treated	50.9	7.828895577	1.959474533	2004.347238	0.62120009	4536.899487	2794.595713	20960.25517	704.3263376	83.30359341	87.30064981	0.137459548	0.046600488	8.430805952	56.72529727	0.007156153	0.058824726	5.534989933	2.746715306	2.47484904	0.024346628	mg-of-analyte_per_kg-of-seed
NA	18	MP51S-1	20	341	2	2	NA	NA	20	19:49:07 Tue 03-Mar-20	MP51S-1	main	top		51	main	heated_roots_and_shoots	treated	treated	53.1	9.281000785	2.903579774	2042.520639	0.668402214	4539.752024	2999.468953	22892.5051	632.4212226	88.21340965	97.65606721	0.138345978	0.040854976	8.861408902	55.79470348	0.005098899	0.043888104	6.388836652	1.579882045	3.127493469	0.017355091	mg-of-analyte_per_kg-of-seed
NA	8	MP51S-2	6	327	2	2	NA	NA	6	18:54:32 Tue 03-Mar-20	MP51S-2	main	top		51	main	heated_roots_and_shoots	treated	treated	53.3	8.691135563	2.155575836	1927.732294	0.411905842	3953.661327	2423.484902	20361.62866	512.9027438	79.72779792	99.82187643	0.114968449	0.03332769	7.817998814	38.29622402	0.004910973	0.013691882	5.5828799	1.285283914	2.805027267	0.032036107	mg-of-analyte_per_kg-of-seed
NA	5	MP51S-3	9	330	2	2	NA	NA	9	19:06:13 Tue 03-Mar-20	MP51S-3	main	top		51	main	heated_roots_and_shoots	treated	treated	53.4	8.489081386	1.861981969	1864.304623	0.351944858	4301.424192	2819.405893	19268.44205	545.1926243	83.09056659	86.25364334	0.116609968	0.033400485	8.556192382	53.30354004	0.006323007	0.016439185	5.318225673	1.348203726	2.584665877	0.045713159	mg-of-analyte_per_kg-of-seed
NA	2	MP52S-1	13	334	2	2	NA	NA	13	19:21:51 Tue 03-Mar-20	MP52S-1	main	top		52	main	heated_roots_and_shoots	treated	treated	53.8	8.791407444	2.260792134	1805.479793	0.365585483	4216.270068	2585.37934	23237.33582	380.1088076	91.72897832	60.42286908	0.128701002	0.030271243	9.547639793	47.95017273	0.006506433	0.019329483	6.100877208	1.342802411	2.313075189	0.016459079	mg-of-analyte_per_kg-of-seed
NA	103	MP52S-2	118	439	2	2	NA	NA	118	03:13:05 Tue 10-Mar-20	MP52S-2	main	top		52	main	heated_roots_and_shoots	treated	treated	54.3	11.05824853	3.049880052	1935.476356	1.680794773	4588.669944	2390.855541	24275.32462	1607.057563	91.0722549	76.53381122	0.15676117	0.053213043	9.365901925	168.8660716	0.008378791	0.039843977	6.374949341	1.7065917	2.657663805	0.020295947	mg-of-analyte_per_kg-of-seed
NA	96	MP52S-3	111	432	2	2	NA	NA	111	02:45:43 Tue 10-Mar-20	MP52S-3	main	top		52	main	heated_roots_and_shoots	treated	treated	55.4	8.792393919	2.123254574	1778.941307	1.2277258	4468.507837	2863.751789	23937.74878	389.4107761	94.63761531	54.65072364	0.116062999	0.021707588	9.285333794	56.7051504	0.006916528	0.057150511	5.995493938	1.336571241	1.970223927	0.015343557	mg-of-analyte_per_kg-of-seed
NA	81	MP53S-1	87	408	2	2	NA	NA	87	19:34:42 Wed 04-Mar-20	MP53S-1	main	top		53	main	heated_roots_and_shoots	treated	treated	52.3	8.139347098	2.565727237	2019.734478	0.85958795	4622.242009	2706.017316	20637.9883	985.7049525	84.61558849	105.6148079	0.131690371	0.080724987	8.092672804	92.99054219	0.008154601	0.062877574	6.124890906	1.973468003	3.62284892	0.021884343	mg-of-analyte_per_kg-of-seed
NA	77	MP53S-2	91	412	2	2	NA	NA	91	19:50:17 Wed 04-Mar-20	MP53S-2	main	top		53	main	heated_roots_and_shoots	treated	treated	54.6	7.94186535	2.651574149	2007.264398	0.966085837	4479.920008	3208.077373	20830.74924	1140.052509	78.8039703	99.13569516	0.138585924	0.03863421	8.245440155	111.0754796	0.008944259	0.034754871	6.132956998	2.158970696	3.065050246	0.023434486	mg-of-analyte_per_kg-of-seed
NA	70	MP53S-3	80	401	2	2	NA	NA	80	19:07:24 Wed 04-Mar-20	MP53S-3	main	top		53	main	heated_roots_and_shoots	treated	treated	52.7	8.133752444	3.52973144	1992.530274	0.689905561	4388.373407	2521.468864	20142.28697	784.5246084	79.20016305	110.0783143	0.121769104	0.032933036	7.729850979	68.23530994	0.009256776	0.08755065	5.84358523	2.054467882	3.696714884	0.022518693	mg-of-analyte_per_kg-of-seed
NA	66	MP54S-1	76	397	2	2	NA	NA	76	18:51:49 Wed 04-Mar-20	MP54S-1	main	top		54	main	heated_roots_and_shoots	treated	treated	52.7	8.403613545	2.926666035	1996.890336	0.700999106	4802.206137	2153.879108	18051.98666	698.1680786	89.79304014	73.47190728	0.123946384	0.047368857	8.61678458	67.24614883	0.01342288	0.017401711	7.344268293	3.344722692	2.951448528	0.020215303	mg-of-analyte_per_kg-of-seed
NA	64	MP54S-2	74	395	2	2	NA	NA	74	18:44:02 Wed 04-Mar-20	MP54S-2	main	top		54	main	heated_roots_and_shoots	treated	treated	54.7	8.03447371	2.604749088	1941.139629	0.780386681	4581.375848	2283.581436	16335.54193	848.9052511	87.5092327	74.20213142	0.130631659	0.041792595	8.316200369	88.28270254	0.015466422	-0.001864202	6.834034768	2.983161739	3.057115334	0.037072592	mg-of-analyte_per_kg-of-seed
NA	59	MP54S-3	58	379	2	2	NA	NA	58	17:41:35 Wed 04-Mar-20	MP54S-3	main	top		54	main	heated_roots_and_shoots	treated	treated	50.1	8.163105746	2.598462346	2094.699636	1.704807702	4681.230335	3699.125483	18485.09875	555.4296572	92.89937456	72.33769743	0.124423239	0.047881939	8.847816985	42.28427387	0.014039529	0.082599567	7.551794973	3.351516364	3.185690066	0.01694986	mg-of-analyte_per_kg-of-seed
NA	54	MP55S-1	64	385	2	2	NA	NA	64	18:05:00 Wed 04-Mar-20	MP55S-1	main	top		55	main	heated_roots_and_shoots	treated	treated	50.7	10.2701372	2.459619955	1992.143617	0.689230466	4664.241198	3091.261779	20120.09126	550.1890969	92.35988991	88.37928848	0.108217273	0.033748112	11.84125747	65.94323203	0.008704972	0.09649227	5.677815841	1.528801723	2.342913173	0.01444534	mg-of-analyte_per_kg-of-seed
NA	32	MP55S-2	35	356	2	2	NA	NA	35	16:11:53 Wed 04-Mar-20	MP55S-2	main	top		55	main	heated_roots_and_shoots	treated	treated	50.4	10.30050922	4.193899884	2003.54038	0.710280905	4650.10321	2882.281764	18868.21364	596.5806227	95.79352245	102.8446444	0.122707833	0.033618066	11.47745791	62.46081874	0.006039132	0.018354127	5.521075577	1.326970916	3.057228322	0.022114439	mg-of-analyte_per_kg-of-seed
NA	34	MP56S-1	32	353	2	2	NA	NA	32	16:00:10 Wed 04-Mar-20	MP56S-1	main	top		56	main	heated_roots_and_shoots	treated	treated	50.6	8.444812093	1.987423025	1952.020271	0.616796143	4607.037102	2622.341143	20980.58789	591.2312841	92.67890724	72.63764812	0.190552323	0.050276986	8.34904912	46.80189914	0.007287918	0.02430966	10.12142191	4.516059037	2.850365326	0.019267016	mg-of-analyte_per_kg-of-seed
NA	30	MP56S-2	37	358	2	2	NA	NA	37	16:19:41 Wed 04-Mar-20	MP56S-2	main	top		56	main	heated_roots_and_shoots	treated	treated	51.7	8.313139259	1.621420536	1869.779563	0.600147278	4745.024833	2297.631715	18990.96782	536.3343964	91.81696463	66.88900296	0.189206041	0.044268931	8.651724167	46.25348668	0.007390479	0.038299284	9.882042838	4.246671152	3.069365355	0.01986323	mg-of-analyte_per_kg-of-seed
NA	60	MP56S-3	57	378	2	2	NA	NA	57	17:37:41 Wed 04-Mar-20	MP56S-3	main	top		56	main	heated_roots_and_shoots	treated	treated	53.3	8.106578452	1.705849093	2020.351955	0.609107808	4656.744636	3459.608657	19636.40057	521.5555254	96.02777155	70.57965505	0.192123432	0.055500545	9.259447376	45.90301708	0.01366457	0.129960445	10.24018047	4.57759329	2.760028046	0.022115361	mg-of-analyte_per_kg-of-seed
NA	50	MP57S-1	68	389	2	2	NA	NA	68	18:20:35 Wed 04-Mar-20	MP57S-1	main	top		57	main	heated_roots_and_shoots	treated	treated	54	9.229812804	1.788765999	2083.09248	0.534562608	4546.208948	3088.367032	21309.4339	561.3514851	80.51919686	110.1331366	0.100292895	0.043070331	9.112134045	45.17881499	0.009727718	0.067784552	10.57252949	2.691862958	3.489985579	0.023761068	mg-of-analyte_per_kg-of-seed
NA	46	MP57S-2	54	375	2	2	NA	NA	54	17:26:00 Wed 04-Mar-20	MP57S-2	main	top		57	main	heated_roots_and_shoots	treated	treated	51.6	8.899768771	1.845694304	2066.610548	0.581417524	4601.694309	2977.938238	20641.78025	535.9906567	84.98487478	109.0964713	0.10713999	0.045327133	9.456623971	46.74303658	0.009652562	0.121709709	10.28439043	2.63061145	3.400107299	0.027227402	mg-of-analyte_per_kg-of-seed
NA	36	MP57S-3	28	349	2	2	NA	NA	28	20:20:18 Tue 03-Mar-20	MP57S-3	main	top		57	main	heated_roots_and_shoots	treated	treated	53.2	8.820039809	1.934154877	1949.470473	0.476836894	4290.762794	2820.714579	19935.54341	540.2997523	78.26560965	114.9525806	0.103834235	0.047861131	8.630184191	44.32380108	0.008396808	0.048154206	9.791328599	2.509530099	3.624092498	0.021234802	mg-of-analyte_per_kg-of-seed
NA	27	MP58S-1	40	361	2	2	NA	NA	40	16:31:22 Wed 04-Mar-20	MP58S-1	main	top		58	main	heated_roots_and_shoots	treated	treated	50.9	8.694146729	3.010091971	1966.979218	0.61220711	4417.918837	2433.343108	15552.91008	471.5759324	79.13234421	67.44274133	0.077607229	0.0316062	8.029043684	45.49063757	0.006773337	0.060165028	6.591755778	1.544490537	4.156810628	0.023335196	mg-of-analyte_per_kg-of-seed
NA	23	MP58S-2	26	347	2	2	NA	NA	26	20:12:31 Tue 03-Mar-20	MP58S-2	main	top		58	main	heated_roots_and_shoots	treated	treated	52.3	8.770314095	3.224084239	2007.24146	0.495742263	4060.894511	2596.356355	16475.27296	493.6415848	79.44897008	68.44804032	0.076325044	0.033762381	7.789130429	47.39496572	0.007087594	0.02271374	6.781500603	1.591433924	4.055919577	0.02967635	mg-of-analyte_per_kg-of-seed
NA	21	MP58S-3	24	345	2	2	NA	NA	24	20:04:44 Tue 03-Mar-20	MP58S-3	main	top		58	main	heated_roots_and_shoots	treated	treated	53.1	9.406514951	3.061540606	2058.501275	0.756789764	4209.052852	2556.284527	18485.80511	680.8746329	79.00779442	72.73332986	0.077747399	0.02925777	8.054713305	60.28231119	0.005736207	0.027969312	7.318274577	1.888835386	4.167941152	0.025151213	mg-of-analyte_per_kg-of-seed
NA	15	MP59S-1	17	338	2	2	NA	NA	17	19:37:26 Tue 03-Mar-20	MP59S-1	main	top		59	main	heated_roots_and_shoots	treated	treated	54.9	9.199665336	5.733735175	1805.044936	1.408776649	4041.918139	2717.103941	17555.32888	434.7329291	84.68288222	50.26429423	0.10137379	0.059756664	8.861510806	50.66647005	0.009821707	0.027870318	8.372266565	2.147630792	2.716216755	0.008961449	mg-of-analyte_per_kg-of-seed
NA	12	MP59S-2	2	323	2	2	NA	NA	2	18:38:58 Tue 03-Mar-20	MP59S-2	main	top		59	main	heated_roots_and_shoots	treated	treated	54.4	9.611106225	6.160745571	1750.179327	1.138689623	3847.188207	2402.073593	17404.58047	393.535695	92.73615957	53.76951122	0.109745875	0.057474006	8.725607965	44.47381353	0.01196726	0.03184606	8.606609135	2.135196156	3.817795378	0.015365913	mg-of-analyte_per_kg-of-seed
NA	19	MP59S-3	22	343	2	2	NA	NA	22	19:56:57 Tue 03-Mar-20	MP59S-3	main	top		59	main	heated_roots_and_shoots	treated	treated	51.1	9.149280992	4.63957188	1936.409589	0.690390573	4297.179858	2722.363491	17509.53571	464.4159576	93.32252282	57.96320884	0.118876279	0.051139167	9.36558772	52.44399573	0.007479051	0.06279	8.733319167	2.377065639	3.26090013	0.025490251	mg-of-analyte_per_kg-of-seed
NA	1	MP60S-1	14	335	2	2	NA	NA	14	19:25:45 Tue 03-Mar-20	MP60S-1	main	top		60	main	heated_roots_and_shoots	treated	treated	52.9	8.801589556	5.498101996	2048.560502	0.840210418	4223.452865	2429.729149	21231.91259	577.5299937	91.49787135	87.66528206	0.126531838	0.045650339	9.373571527	53.1734754	0.007033506	0.018215905	8.014396103	2.870829094	2.326679542	0.014226656	mg-of-analyte_per_kg-of-seed
NA	153	P4SP10S-1	165	812	2	3	NA	NA	491	09:22:32 Sat 14-Mar-20	P4SP10S-1	secondary	sec_3	3	4	10	heated_roots	treated	none	53.4	8.697658391	2.185783979	1989.239123	1.687069357	4656.672552	2771.438495	24066.25903	584.8249018	77.32888866	62.02693152	0.097913792	0.038593303	7.770254412	50.89345733	0.012800413	0.077498569	8.582459441	3.731254654	2.228086393	0.012281215	mg-of-analyte_per_kg-of-seed
NA	166	P4SP10S-2	185	832	2	3	NA	NA	511	10:40:34 Sat 14-Mar-20	P4SP10S-2	secondary	sec_3	3	4	10	heated_roots	treated	none	52	8.059528661	1.961151993	2147.975378	1.206156255	4588.720357	2705.371426	26308.23471	611.8599224	76.85620694	72.86880817	0.092378486	0.033757568	7.28320076	37.83435647	0.005134334	0.004100996	9.705702887	4.287344045	2.820917671	0.005084305	mg-of-analyte_per_kg-of-seed
NA	167	P4SP10S-3	186	833	2	3	NA	NA	512	10:44:28 Sat 14-Mar-20	P4SP10S-3	secondary	sec_3	3	4	10	heated_roots	treated	none	50.6	8.938579364	2.012055596	2041.89429	1.758352743	4571.949158	2910.97085	24083.76975	541.1656001	80.69836968	69.97036791	0.094458256	0.034296878	7.783871245	40.08836372	0.003912167	0.008515623	8.922131683	3.756847481	2.432248502	0.003806812	mg-of-analyte_per_kg-of-seed
NA	96	P4SP15S-1	107	754	2	3	NA	NA	433	05:36:05 Sat 14-Mar-20	P4SP15S-1	secondary	sec_4	4	4	15	heated_roots	treated	none	51.5	8.710453049	2.426750213	2052.75521	7.838157988	4830.846897	2754.3605	25885.43682	597.9114095	83.13478225	55.21521901	0.073531633	0.037762543	8.766971092	48.37966886	0.015531327	0.059763881	8.056284553	4.300132107	1.869923545	0.012360472	mg-of-analyte_per_kg-of-seed
NA	105	P4SP15S-2	112	759	2	3	NA	NA	438	05:55:40 Sat 14-Mar-20	P4SP15S-2	secondary	sec_4	4	4	15	heated_roots	treated	none	53.3	8.919753252	2.856240302	2025.908401	1.256028137	4781.355639	2821.950956	22291.41469	682.2319921	76.38862223	54.98223554	0.084186397	0.033492026	8.293848087	55.298473	0.013497807	0.018463146	7.585460761	4.015921779	2.201599341	0.009226677	mg-of-analyte_per_kg-of-seed
NA	103	P4SP15S-3	114	761	2	3	NA	NA	440	06:03:28 Sat 14-Mar-20	P4SP15S-3	secondary	sec_4	4	4	15	heated_roots	treated	none	55.5	8.97807682	4.295998491	1945.805121	1.369340655	4858.008426	2946.261459	26691.02513	673.1817394	83.19796781	47.1387589	0.082627721	0.036833808	9.384938373	63.29357026	0.012370036	0.082094522	7.510041739	4.141010434	1.165116453	0.012556531	mg-of-analyte_per_kg-of-seed
NA	278	P4SP1S-1	324	645	2	2	NA	NA	324	22:30:56 Fri 13-Mar-20	P4SP1S-1	secondary	sec_1	1	4	1	heated_roots	treated	none	56.2	9.674436074	1.984651257	2116.355303	2.04515021	4081.258229	2339.783416	21470.53271	549.2562485	75.52936707	74.19748039	0.113061162	0.038124775	7.042265016	37.07881772	0.008289578	0.054001228	9.220141431	4.42074508	3.084008046	0.012171187	mg-of-analyte_per_kg-of-seed
NA	98	P4SP1S-2	119	766	2	3	NA	NA	445	06:22:56 Sat 14-Mar-20	P4SP1S-2	secondary	sec_1	1	4	1	heated_roots	treated	none	52.1	10.67001457	3.41392693	2119.774337	2.301635666	4169.650099	2618.542618	22202.95157	563.7833122	94.98686629	71.80537533	0.118406766	0.043412847	7.358665154	39.93061531	0.009733133	0.074571475	9.227904522	4.395322632	2.876823765	0.012587344	mg-of-analyte_per_kg-of-seed
NA	107	P4SP1S-3	109	756	2	3	NA	NA	435	05:43:52 Sat 14-Mar-20	P4SP1S-3	secondary	sec_1	1	4	1	heated_roots	treated	none	59	9.917727588	2.931160491	2301.577642	1.36967232	4670.174383	2732.915443	24941.27522	647.8851062	79.65163291	77.83191196	0.116621981	0.050960548	7.792533795	45.86061511	0.010256848	0.059379852	10.11104975	4.8080471	3.134926182	0.011429871	mg-of-analyte_per_kg-of-seed
NA	101	P4SP20S-1	116	763	2	3	NA	NA	442	06:11:15 Sat 14-Mar-20	P4SP20S-1	secondary	sec_5	5	4	20	heated_roots	treated	none	51.1	9.809394505	2.940842369	2217.284402	2.003965121	5145.725074	2954.162234	26765.50235	822.4108328	84.24678663	69.78179261	0.118016218	0.048417222	8.601022708	65.87705497	0.016762484	0.056251151	10.29810304	5.01613181	3.141171708	0.01608113	mg-of-analyte_per_kg-of-seed
NA	145	P4SP20S-2	174	821	2	3	NA	NA	500	09:57:40 Sat 14-Mar-20	P4SP20S-2	secondary	sec_5	5	4	20	heated_roots	treated	none	53	8.21513124	2.057070648	2020.268638	1.136567872	4555.686085	2801.860799	24360.57941	552.6902932	75.7324723	65.24449537	0.106417037	0.040647704	7.60393559	38.63369863	0.017145928	0.023920769	9.643991092	4.33480557	3.155404429	0.019425934	mg-of-analyte_per_kg-of-seed
NA	152	P4SP20S-3	166	813	2	3	NA	NA	492	09:26:26 Sat 14-Mar-20	P4SP20S-3	secondary	sec_5	5	4	20	heated_roots	treated	none	51.5	9.120728051	1.986434508	2137.352749	1.674543705	4762.000163	2608.701786	25089.55626	736.264116	80.31046095	68.88069989	0.115256969	0.039997362	7.712442095	51.45783844	0.015882872	0.055932216	10.1061776	4.521640066	3.401698574	0.013212681	mg-of-analyte_per_kg-of-seed
NA	115	P4SP5S-1	128	775	2	3	NA	NA	454	06:58:06 Sat 14-Mar-20	P4SP5S-1	secondary	sec_2	2	4	5	heated_roots	treated	none	50.4	11.68907431	3.155554176	2260.022197	8.915629523	4634.195464	2595.819267	25761.54554	753.4426668	81.40239354	74.51522132	0.103894424	0.103197138	7.285798612	57.43952637	0.010942895	0.085205491	10.11406883	4.344810636	2.945586734	0.013751227	mg-of-analyte_per_kg-of-seed
NA	118	P4SP5S-2	132	779	2	3	NA	NA	458	07:13:45 Sat 14-Mar-20	P4SP5S-2	secondary	sec_2	2	4	5	heated_roots	treated	none	51.5	9.92932718	2.514817365	2085.30613	5.153739435	4688.476464	2920.004576	26286.83837	545.5794183	78.15191319	63.51669924	0.104115996	0.04040756	7.766329262	39.96540046	0.00996824	0.047523292	9.72032365	4.043199769	2.525892918	0.015755184	mg-of-analyte_per_kg-of-seed
NA	149	P4SP5S-3	169	816	2	3	NA	NA	495	09:38:07 Sat 14-Mar-20	P4SP5S-3	secondary	sec_2	2	4	5	heated_roots	treated	none	59.6	9.14001502	1.615976812	2070.495089	1.090519028	4712.802244	2828.617788	22850.20811	618.628174	75.0872151	62.96572352	0.099386869	0.034558595	7.074758571	48.42250912	0.01099463	0.040565885	9.168589933	4.009351298	2.735499482	0.013431788	mg-of-analyte_per_kg-of-seed
NA	242	P6SP10S-1	274	595	2	2	NA	NA	274	19:15:39 Fri 13-Mar-20	P6SP10S-1	secondary	sec_3	3	6	10	heated_roots	treated	none	52.2	9.464345428	2.060710901	1883.49815	1.594603112	4477.006732	2676.717733	24720.79878	533.0969951	74.01877502	69.02605779	0.110001199	0.039644548	7.219403041	51.70771989	0.012105759	0.032297981	9.40568728	3.195366498	2.26414713	0.009428932	mg-of-analyte_per_kg-of-seed
NA	246	P6SP10S-2	279	600	2	2	NA	NA	279	19:35:14 Fri 13-Mar-20	P6SP10S-2	secondary	sec_3	3	6	10	heated_roots	treated	none	51.6	11.21170406	2.717482442	1928.470604	2.662001727	4408.925013	2604.715317	25826.38223	801.055223	76.19957778	70.33279113	0.118881856	0.054639447	7.474598859	69.59768955	0.012932341	0.022456557	9.836248646	3.550004559	2.347578265	0.010981726	mg-of-analyte_per_kg-of-seed
NA	248	P6SP10S-3	281	602	2	2	NA	NA	281	19:43:01 Fri 13-Mar-20	P6SP10S-3	secondary	sec_3	3	6	10	heated_roots	treated	none	51.4	10.31160753	2.318331112	1949.345858	1.518024728	4628.214222	2748.025272	26564.42997	621.7288079	77.9145742	69.8836698	0.113165124	0.050297188	7.590854067	56.25620077	0.013854759	0.025672177	10.22933938	3.416122597	2.393139526	0.011608978	mg-of-analyte_per_kg-of-seed
NA	255	P6SP15S-1	297	618	2	2	NA	NA	297	20:45:34 Fri 13-Mar-20	P6SP15S-1	secondary	sec_4	4	6	15	heated_roots	treated	none	59.2	9.831758939	1.854848788	1708.357456	1.897973661	4043.995404	2064.014094	23738.88483	436.8294484	64.54392174	57.0859238	0.120413598	0.042349755	6.196828401	31.98044826	0.011563226	0.071577651	8.434825226	3.188491943	3.050574079	0.009590744	mg-of-analyte_per_kg-of-seed
NA	259	P6SP15S-2	292	613	2	2	NA	NA	292	20:25:58 Fri 13-Mar-20	P6SP15S-2	secondary	sec_4	4	6	15	heated_roots	treated	none	56.2	10.9305679	2.298892266	1852.724105	1.581524866	4386.912748	2469.225722	24366.06194	540.6442715	67.65687017	64.2808009	0.128170041	0.044170813	6.49924094	37.30458134	0.015308903	0.05020822	8.675162506	4.128704207	3.258305325	0.008899524	mg-of-analyte_per_kg-of-seed
NA	263	P6SP15S-3	288	609	2	2	NA	NA	288	20:10:23 Fri 13-Mar-20	P6SP15S-3	secondary	sec_4	4	6	15	heated_roots	treated	none	53.3	9.215302054	1.774110552	1802.414748	2.33593476	4248.250562	2511.643103	23904.9132	458.5223761	68.4635288	63.22561092	0.121289257	0.037031002	6.419274472	33.2276544	0.014433892	0.040991801	8.488112542	3.5202234	3.156095392	0.009747664	mg-of-analyte_per_kg-of-seed
NA	261	P6SP20S-1	290	611	2	2	NA	NA	290	20:18:10 Fri 13-Mar-20	P6SP20S-1	secondary	sec_5	5	6	20	heated_roots	treated	none	53.7	8.863121323	1.830798121	1757.730088	2.313849636	4465.637809	2531.982004	25199.68721	500.2617036	70.72570501	61.06111495	0.117514855	0.038256979	6.691768884	41.3805791	0.017393943	0.029159881	8.838238549	2.939163816	2.818941926	0.008137759	mg-of-analyte_per_kg-of-seed
NA	262	P6SP20S-2	289	610	2	2	NA	NA	289	20:14:17 Fri 13-Mar-20	P6SP20S-2	secondary	sec_5	5	6	20	heated_roots	treated	none	58.8	8.485111294	1.945950958	1708.096665	18.54748198	4235.970498	2516.432626	22097.89384	707.0896245	66.21169072	60.46967564	0.117682721	0.054574982	6.391951555	63.29340671	0.018327841	0.06853342	8.145055822	2.961754681	2.729239547	0.011994431	mg-of-analyte_per_kg-of-seed
NA	269	P6SP20S-3	304	625	2	2	NA	NA	304	21:12:50 Fri 13-Mar-20	P6SP20S-3	secondary	sec_5	5	6	20	heated_roots	treated	none	55.7	7.95499382	1.720789566	1708.694541	1.719314308	3945.758287	2311.362397	22713.38647	485.087917	65.95955901	60.30208005	0.114313861	0.037213222	6.304092291	38.56706656	0.013161626	0.051862312	8.242233698	2.830421366	2.75618673	0.011373132	mg-of-analyte_per_kg-of-seed
NA	264	P6SP2S-1	287	608	2	2	NA	NA	287	20:06:29 Fri 13-Mar-20	P6SP2S-1	secondary	sec_1	1	6	2	heated_roots	treated	none	55.4	9.773957539	2.466745913	1906.305608	1.739256479	4189.431096	2583.756586	21855.2926	437.6005036	76.90021031	69.07785637	0.136650886	0.042761785	7.698304262	39.32963779	0.013669963	0.040919228	9.173891498	3.352478386	3.201066567	0.009033485	mg-of-analyte_per_kg-of-seed
NA	267	P6SP2S-2	302	623	2	2	NA	NA	302	21:05:02 Fri 13-Mar-20	P6SP2S-2	secondary	sec_1	1	6	2	heated_roots	treated	none	55.9	11.42526141	2.432719606	1996.896341	13.20148837	4418.960019	2578.949616	24302.85746	505.6389024	77.23891087	77.07769532	0.14011502	0.045142114	7.908536969	42.30947336	0.012790363	0.084836595	9.985219621	3.690415629	3.39649981	0.014258819	mg-of-analyte_per_kg-of-seed
NA	282	P6SP2S-3	320	641	2	2	NA	NA	320	22:15:21 Fri 13-Mar-20	P6SP2S-3	secondary	sec_1	1	6	2	heated_roots	treated	none	53.3	9.215215979	2.934309882	1957.200921	1.617806253	4372.916627	2481.136064	20529.77496	546.9465537	78.29666898	70.02934558	0.149303034	0.065656097	8.265273616	49.88203163	0.00887759	0.028284155	8.477543159	3.504117359	3.24995135	0.012092646	mg-of-analyte_per_kg-of-seed
NA	288	P6SP6S-1	313	634	2	2	NA	NA	313	21:47:59 Fri 13-Mar-20	P6SP6S-1	secondary	sec_2	2	6	6	heated_roots	treated	none	51.7	10.92406313	2.596643679	2042.767227	3.412214343	4295.32352	2432.452815	23590.5223	441.1296538	77.43316364	77.32190719	0.144153175	0.047297601	8.259992999	39.98023243	0.010935419	0.04313082	9.387946136	2.79985216	4.878488663	0.015762079	mg-of-analyte_per_kg-of-seed
NA	247	P6SP6S-2	280	601	2	2	NA	NA	280	19:39:08 Fri 13-Mar-20	P6SP6S-2	secondary	sec_2	2	6	6	heated_roots	treated	none	55.6	11.83667528	1.914378815	1985.755445	1.68700448	4415.553452	2509.083951	22000.12369	511.0014267	76.88863224	83.45312548	0.134685403	0.062709885	8.299417697	46.66692224	0.009459485	0.034729507	8.80909189	2.80281193	4.283099191	0.011811498	mg-of-analyte_per_kg-of-seed
NA	252	P6SP6S-3	285	606	2	2	NA	NA	285	19:58:36 Fri 13-Mar-20	P6SP6S-3	secondary	sec_2	2	6	6	heated_roots	treated	none	53.3	10.16363227	1.814837188	1925.863028	1.476443728	4490.44099	2762.586198	20814.83085	409.766377	76.08321261	73.17820897	0.132539253	0.037030372	8.213443603	43.47111654	0.013555092	0.042946542	8.256674089	2.373540419	4.082733855	0.013191311	mg-of-analyte_per_kg-of-seed
NA	283	P7SP10S-1	319	640	2	2	NA	NA	319	22:11:28 Fri 13-Mar-20	P7SP10S-1	secondary	sec_3	3	7	10	heated_roots	treated	none	54.2	9.031134291	2.875283997	2013.865796	2.001556093	4204.188414	2966.986607	22994.75584	489.7266091	71.55531557	64.70490632	0.079630599	0.047295541	5.56057568	39.65783739	0.02128466	0.05110787	12.19889961	5.480834348	1.497494991	0.021198872	mg-of-analyte_per_kg-of-seed
NA	284	P7SP10S-2	318	639	2	2	NA	NA	318	22:07:34 Fri 13-Mar-20	P7SP10S-2	secondary	sec_3	3	7	10	heated_roots	treated	none	57.2	11.12512219	2.707469539	2063.874526	1.848386665	4250.151198	2807.172385	23343.05277	535.667835	70.27016806	70.22475142	0.074696583	0.048239093	5.923874277	39.5075374	0.020771618	0.035895622	12.28109824	5.845427012	1.460072488	0.012947719	mg-of-analyte_per_kg-of-seed
NA	16	P7SP15S-1	18	665	2	3	NA	NA	344	23:48:58 Fri 13-Mar-20	P7SP15S-1	secondary	sec_4	4	7	15	heated_roots	treated	none	52.7	10.84046237	4.026869958	2039.718919	3.13382711	4341.045367	3390.309351	21126.62415	2060.708264	78.22324156	65.60962275	0.123372976	0.078570633	6.05014513	210.1889883	0.019541535	0.087978426	11.93736503	5.461811972	1.58319113	0.01722064	mg-of-analyte_per_kg-of-seed
NA	24	P7SP15S-2	27	674	2	3	NA	NA	353	00:24:05 Sat 14-Mar-20	P7SP15S-2	secondary	sec_4	4	7	15	heated_roots	treated	none	51.8	9.363837124	2.630868634	2005.44048	1.466968316	4345.023089	3089.502808	21989.30805	471.8817605	72.62978129	60.85926724	0.078297284	0.046164835	5.996662546	38.31240966	0.021925816	0.110547238	11.46502921	5.307723457	1.49181487	0.015945928	mg-of-analyte_per_kg-of-seed
NA	28	P7SP15S-3	37	684	2	3	NA	NA	363	01:03:06 Sat 14-Mar-20	P7SP15S-3	secondary	sec_4	4	7	15	heated_roots	treated	none	52.1	10.68508561	2.736264879	2021.612123	2.438951143	4250.702356	2970.87031	22160.53959	511.857703	73.52871167	64.51948574	0.080680443	0.045328057	6.089570144	39.9827587	0.020418903	0.090884939	11.9852246	5.495551618	1.577839061	0.0214893	mg-of-analyte_per_kg-of-seed
NA	243	P7SP1S-1	275	596	2	2	NA	NA	275	19:19:33 Fri 13-Mar-20	P7SP1S-1	secondary	sec_1	1	7	1	heated_roots	treated	none	54.5	9.955598563	3.266819592	1912.392137	2.161015708	3792.294395	2997.465686	21820.65104	809.2964784	63.06792422	62.44125453	0.084392321	0.049669915	5.169746537	69.71010865	0.014589274	0.021796297	11.04976554	5.912965513	1.809177682	0.01354098	mg-of-analyte_per_kg-of-seed
NA	249	P7SP1S-2	282	603	2	2	NA	NA	282	19:46:55 Fri 13-Mar-20	P7SP1S-2	secondary	sec_1	1	7	1	heated_roots	treated	none	52.1	7.763773217	2.307432902	1802.498229	1.210097066	3537.546467	2709.805106	20525.20983	487.6941835	58.50152733	59.35881751	0.066593759	0.04560972	5.263019458	37.36244605	0.019323359	0.046370651	10.40317624	5.465401853	1.612152723	0.013628046	mg-of-analyte_per_kg-of-seed
NA	253	P7SP1S-3	299	620	2	2	NA	NA	299	20:53:21 Fri 13-Mar-20	P7SP1S-3	secondary	sec_1	1	7	1	heated_roots	treated	none	53.2	8.762343925	3.099514291	1915.431199	1.412551539	3932.830395	2801.721672	21160.3279	444.6661847	67.24653024	59.0809009	0.072530887	0.041051981	5.627049849	36.81389176	0.017251724	0.084030723	11.07379619	5.637880842	1.565460641	0.017905779	mg-of-analyte_per_kg-of-seed
NA	31	P7SP20S-1	34	681	2	3	NA	NA	360	00:51:25 Sat 14-Mar-20	P7SP20S-1	secondary	sec_5	5	7	20	heated_roots	treated	none	58	10.8132654	4.145605199	2129.508458	2.32653051	4542.394983	3127.160199	23438.86043	1078.352669	76.01851374	75.3565362	0.095018708	0.066261568	6.272528444	96.23393306	0.026897456	0.045567705	12.71260278	5.690053641	1.537800619	0.022434335	mg-of-analyte_per_kg-of-seed
NA	32	P7SP20S-2	33	680	2	3	NA	NA	359	00:47:31 Sat 14-Mar-20	P7SP20S-2	secondary	sec_5	5	7	20	heated_roots	treated	none	56.1	10.55168561	3.083084784	2077.575511	1.971871037	4532.545965	2922.788925	23554.13706	651.5604557	81.10029488	74.8357157	0.083313752	0.043173347	6.372832958	54.18955219	0.026249219	0.089145559	12.64138897	5.554527414	1.380974984	0.01909298	mg-of-analyte_per_kg-of-seed
NA	39	P7SP20S-3	44	691	2	3	NA	NA	370	01:30:25 Sat 14-Mar-20	P7SP20S-3	secondary	sec_5	5	7	20	heated_roots	treated	none	58.4	11.25239238	4.021846793	2079.175406	1.949288682	4724.6771	3196.674495	22787.87434	621.3163333	127.7089104	74.71077524	0.092182826	0.054043455	6.899102178	58.12934257	0.044533004	0.061287652	12.55077559	5.316843825	1.468758252	0.017741497	mg-of-analyte_per_kg-of-seed
NA	265	P7SP5S-1	300	621	2	2	NA	NA	300	20:57:15 Fri 13-Mar-20	P7SP5S-1	secondary	sec_2	2	7	5	heated_roots	treated	none	55.2	8.653951668	3.605544004	1841.644693	2.491111276	3891.987267	2654.640084	24349.66201	477.7089729	75.51087554	56.6746221	0.072303825	0.056628437	5.672019991	37.22681903	0.018845079	0.092802993	12.87668282	4.67280875	1.258103354	0.018228121	mg-of-analyte_per_kg-of-seed
NA	260	P7SP5S-2	291	612	2	2	NA	NA	291	20:22:04 Fri 13-Mar-20	P7SP5S-2	secondary	sec_2	2	7	5	heated_roots	treated	none	54.9	8.500420975	3.374900325	1832.076669	2.117253696	4203.290476	2749.165431	24119.66591	564.2815418	77.26991465	48.66064302	0.067465032	0.062715104	5.945211072	46.28088999	0.024168375	0.057590961	11.52573135	5.074086654	1.048073449	0.016906672	mg-of-analyte_per_kg-of-seed
NA	279	P7SP5S-3	323	644	2	2	NA	NA	323	22:27:02 Fri 13-Mar-20	P7SP5S-3	secondary	sec_2	2	7	5	heated_roots	treated	none	50.3	8.6675872	2.97482588	1733.886322	1.607102292	3975.693356	2467.526999	24265.49578	477.1109384	75.56622906	44.42756526	0.059563283	0.048155139	5.871245804	39.0697549	0.018112812	0.040920468	10.87274017	5.088938586	0.8857684	0.017632388	mg-of-analyte_per_kg-of-seed
NA	133	P8SP10S-1	148	795	2	3	NA	NA	474	08:16:08 Sat 14-Mar-20	P8SP10S-1	secondary	sec_3	3	8	10	heated_roots	treated	none	56.1	7.396145628	1.635591356	1769.592819	0.879134285	4219.570916	2524.617739	25070.08205	416.1815495	66.84952989	64.42109741	0.098650063	0.028743777	6.148430109	35.05488357	0.011971818	0.048907241	7.245397468	2.579131124	1.755187662	0.013738373	mg-of-analyte_per_kg-of-seed
NA	127	P8SP10S-2	140	787	2	3	NA	NA	466	07:44:55 Sat 14-Mar-20	P8SP10S-2	secondary	sec_3	3	8	10	heated_roots	treated	none	52.8	9.931045115	2.713492167	1928.97536	1.26037545	4640.64491	2556.312155	26664.18002	472.7854517	73.50438336	68.83363806	0.104409883	0.048248996	6.884316999	39.04646189	0.015897272	0.069400904	7.898975005	3.121337502	2.095859091	0.013950244	mg-of-analyte_per_kg-of-seed
NA	159	P8SP10S-3	177	824	2	3	NA	NA	503	10:09:21 Sat 14-Mar-20	P8SP10S-3	secondary	sec_3	3	8	10	heated_roots	treated	none	56.9	7.858274731	1.925009742	1860.164064	0.719469047	4732.077413	2802.09991	26376.23592	465.3307933	72.30371728	57.54874233	0.098095924	0.120888382	6.700145609	43.91492276	0.014403435	0.041117637	7.522247587	2.84417227	1.573766442	0.011563906	mg-of-analyte_per_kg-of-seed
NA	123	P8SP15S-2	145	792	2	3	NA	NA	471	08:04:27 Sat 14-Mar-20	P8SP15S-2	secondary	sec_4	4	8	15	heated_roots	treated	none	52.5	9.616065247	2.675488573	2090.924137	1.435474552	4865.032813	2892.84587	25040.61769	402.3246638	79.58535701	63.26802369	0.103400845	0.036874673	7.423835172	40.75187706	0.017309743	0.050894921	7.814996803	2.60151655	1.772494996	0.014617387	mg-of-analyte_per_kg-of-seed
NA	168	P8SP15S-3	187	834	2	3	NA	NA	513	10:48:22 Sat 14-Mar-20	P8SP15S-3	secondary	sec_4	4	8	15	heated_roots	treated	none	51.9	8.666453213	2.568623543	2014.124071	1.30919197	4635.228053	2670.986605	23695.38787	411.3894186	81.180856	63.12791175	0.097166456	0.041451751	7.132268085	41.02098064	0.003896865	0.005302993	7.633108417	2.197389365	2.040962935	0.003513342	mg-of-analyte_per_kg-of-seed
NA	163	P8SP1S-1	182	829	2	3	NA	NA	508	10:28:53 Sat 14-Mar-20	P8SP1S-1	secondary	sec_1	1	8	1	heated_roots	treated	none	55.2	7.843877805	2.051658457	2029.249104	1.096617141	4763.058949	2698.908419	21889.44483	723.6825832	79.42403723	73.94581487	0.129542695	0.036271943	7.564273926	68.1535991	0.007678901	0.031205288	7.670382289	2.915375581	3.156789013	0.010677637	mg-of-analyte_per_kg-of-seed
NA	134	P8SP1S-2	149	796	2	3	NA	NA	475	08:20:02 Sat 14-Mar-20	P8SP1S-2	secondary	sec_1	1	8	1	heated_roots	treated	none	52.1	7.889112433	1.786301395	2007.643693	1.569022825	4536.882795	2544.296575	20931.01951	451.1751641	77.86237952	73.68305198	0.12178684	0.043321334	7.226572807	40.52698972	0.011700496	0.058170556	7.464962701	2.714582273	3.569894983	0.011715073	mg-of-analyte_per_kg-of-seed
NA	147	P8SP1S-3	172	819	2	3	NA	NA	498	09:49:53 Sat 14-Mar-20	P8SP1S-3	secondary	sec_1	1	8	1	heated_roots	treated	none	50.4	7.731055907	1.88644417	1907.114272	0.937926558	4381.748819	2629.894751	19686.18813	398.2026335	73.43084267	65.59544869	0.1120816	0.036209534	7.007113239	38.25533424	0.011870391	0.046973459	6.928951272	2.578356678	2.846507479	0.01386353	mg-of-analyte_per_kg-of-seed
NA	154	P8SP20S-1	164	811	2	3	NA	NA	490	09:18:39 Sat 14-Mar-20	P8SP20S-1	secondary	sec_5	5	8	20	heated_roots	treated	none	55.6	7.698232749	10.2742006	1810.030514	1.124809234	4570.934957	2951.286294	18627.96168	438.1504298	70.69122918	46.23113046	0.086377717	0.035639222	6.967773042	52.60248751	0.016662694	0.098277506	6.008875361	1.894193221	1.667857025	0.008245135	mg-of-analyte_per_kg-of-seed
NA	156	P8SP20S-2	162	809	2	3	NA	NA	488	09:10:51 Sat 14-Mar-20	P8SP20S-2	secondary	sec_5	5	8	20	heated_roots	treated	none	53.5	8.01658099	7.484294137	1935.859717	0.762973401	4724.5425	2691.861071	20447.86518	343.58054	75.17585906	54.05908587	0.090657728	0.035872932	7.525986014	40.52699511	0.015859284	0.060800209	6.56667317	1.805379126	1.740632305	0.008335524	mg-of-analyte_per_kg-of-seed
NA	161	P8SP20S-3	179	826	2	3	NA	NA	505	10:17:08 Sat 14-Mar-20	P8SP20S-3	secondary	sec_5	5	8	20	heated_roots	treated	none	50.8	8.18116666	14.4986355	1890.499487	1.647489386	4594.921401	3006.216768	22211.19304	715.7196764	77.23168311	54.71875823	0.093255441	0.038317149	7.317434318	76.59831292	0.01576341	0.043596478	6.806508244	2.184373376	1.521032343	0.012238347	mg-of-analyte_per_kg-of-seed
NA	172	P8SP5S-1	197	844	2	3	NA	NA	523	11:27:24 Sat 14-Mar-20	P8SP5S-1	secondary	sec_2	2	8	5	heated_roots	treated	none	50.5	8.481100713	1.846667159	2096.8038	0.992466422	4769.49469	2495.313677	17970.76538	391.1173943	80.08286411	74.92811053	0.143008678	0.041533435	7.932786816	39.00606538	0.0035722	0.012012181	7.284094068	2.664680517	4.568402264	0.004294118	mg-of-analyte_per_kg-of-seed
NA	164	P8SP5S-2	183	830	2	3	NA	NA	509	10:32:47 Sat 14-Mar-20	P8SP5S-2	secondary	sec_2	2	8	5	heated_roots	treated	none	57.3	7.578075799	1.790876119	1964.88699	1.022137702	4633.946227	2687.144257	17165.96267	702.1110593	78.5227452	65.62598115	0.125925334	0.043212625	8.218005634	74.72159838	0.00569374	0.016492017	6.750749099	2.726213046	3.640837161	0.006149893	mg-of-analyte_per_kg-of-seed
NA	142	P8SP5S-3	158	805	2	3	NA	NA	484	08:55:11 Sat 14-Mar-20	P8SP5S-3	secondary	sec_2	2	8	5	heated_roots	treated	none	55	8.135145141	1.693816909	2014.256628	0.801794744	4680.066194	2567.142985	17442.1009	372.4243003	78.24527589	70.7760413	0.138447879	0.045697414	7.738580033	39.47772551	0.009938627	0.07446779	6.49668359	2.593710678	4.137681146	0.011119868	mg-of-analyte_per_kg-of-seed
NA	257	P9SP10S-1	294	615	2	2	NA	NA	294	20:33:45 Fri 13-Mar-20	P9SP10S-1	secondary	sec_3	3	9	10	heated_roots	treated	none	58.2	9.597502403	1.870792123	1983.840656	1.784207265	4431.832401	2720.221562	22878.84331	535.9454857	72.00214431	59.55596499	0.084460816	0.04711996	7.079598139	42.2339772	0.025984049	0.106029639	13.09960559	7.171035004	1.909623626	0.024156236	mg-of-analyte_per_kg-of-seed
NA	266	P9SP10S-2	301	622	2	2	NA	NA	301	21:01:09 Fri 13-Mar-20	P9SP10S-2	secondary	sec_3	3	9	10	heated_roots	treated	none	52.2	9.549142039	2.586470887	2033.785787	1.414848269	4119.622612	2813.272159	23517.09211	576.6382098	72.73179651	63.29178752	0.09058071	0.051286451	6.582225213	40.33851358	0.023459583	0.128426139	14.08567574	7.468969346	2.319917892	0.020567315	mg-of-analyte_per_kg-of-seed
NA	281	P9SP10S-3	321	642	2	2	NA	NA	321	22:19:15 Fri 13-Mar-20	P9SP10S-3	secondary	sec_3	3	9	10	heated_roots	treated	none	51.8	10.02175021	2.414723935	2070.286442	3.250725387	4177.751112	2640.049482	24653.75107	633.7705881	71.32009103	63.40318938	0.08673959	0.054886348	6.738333586	40.85459245	0.023094299	0.043774246	14.12117784	7.925743318	2.112717708	0.021018324	mg-of-analyte_per_kg-of-seed
NA	273	P9SP15S-1	309	630	2	2	NA	NA	309	21:32:24 Fri 13-Mar-20	P9SP15S-1	secondary	sec_4	4	9	15	heated_roots	treated	none	52.6	10.71258022	2.115808632	1936.727729	2.017277177	4297.903971	2881.51805	21001.54552	565.4343672	71.84036328	54.25335556	0.086863261	0.074311142	7.260053652	41.52464132	0.026287079	0.044803251	12.20663807	6.840126996	1.819999727	0.020200175	mg-of-analyte_per_kg-of-seed
NA	4	P9SP15S-2	10	657	2	3	NA	NA	336	23:17:44 Fri 13-Mar-20	P9SP15S-2	secondary	sec_4	4	9	15	heated_roots	treated	none	53.8	10.33935889	1.787031105	1930.402771	2.336798381	4545.216135	3010.963614	21512.73399	502.7837157	69.68309735	55.19586239	0.090646165	0.041646413	7.386400834	38.64011076	0.022118125	0.050435148	12.48558475	6.809923218	1.793349394	0.02023828	mg-of-analyte_per_kg-of-seed
NA	34	P9SP15S-3	30	677	2	3	NA	NA	356	00:35:46 Sat 14-Mar-20	P9SP15S-3	secondary	sec_4	4	9	15	heated_roots	treated	none	52.8	11.03116537	2.926555837	1828.649124	2.522176785	4113.674112	2709.911936	20888.70674	564.3951356	134.3959805	50.76612549	0.082715046	0.058856423	6.961620344	45.40046306	0.046658745	0.063828265	11.50552915	6.285163623	1.660569518	0.016285352	mg-of-analyte_per_kg-of-seed
NA	258	P9SP1S-1	293	614	2	2	NA	NA	293	20:29:52 Fri 13-Mar-20	P9SP1S-1	secondary	sec_1	1	9	1	heated_roots	treated	none	55.2	12.48275708	2.732597152	1974.574788	2.108467132	3810.091765	2928.218867	23326.6044	586.1395635	65.93047474	59.04772891	0.098230822	0.0505573	5.562250379	37.31746576	0.018128847	0.08797692	11.9412317	7.6613881	3.224404143	0.016583546	mg-of-analyte_per_kg-of-seed
NA	241	P9SP1S-2	273	594	2	2	NA	NA	273	19:11:45 Fri 13-Mar-20	P9SP1S-2	secondary	sec_1	1	9	1	heated_roots	treated	none	57.8	10.57636329	2.640004108	1963.812912	1.658068006	3799.534103	2719.683925	23068.51203	560.9153118	67.04166937	57.38063076	0.094445139	0.047450245	5.554995407	35.74658206	0.016596027	0.024827205	11.6804835	7.95359277	2.945996628	0.014671481	mg-of-analyte_per_kg-of-seed
NA	285	P9SP1S-3	317	638	2	2	NA	NA	317	22:03:40 Fri 13-Mar-20	P9SP1S-3	secondary	sec_1	1	9	1	heated_roots	treated	none	55	10.18937099	2.109717978	2081.559195	2.995461823	3730.086883	2558.284212	25065.96933	576.3284586	68.63707772	61.56850735	0.102960181	0.042932021	5.637748948	35.53016118	0.018713913	0.042576889	13.01776813	8.204511914	3.224162425	0.01547943	mg-of-analyte_per_kg-of-seed
NA	37	P9SP20S-1	42	689	2	3	NA	NA	368	01:22:37 Sat 14-Mar-20	P9SP20S-1	secondary	sec_5	5	9	20	heated_roots	treated	none	54.1	11.63469734	2.617047239	1858.29923	2.379141456	4377.270751	2575.32942	18995.86324	543.7965887	458.4594796	64.16209691	0.13324813	0.081781049	7.7960652	46.88869908	0.176028769	0.047547716	11.17243135	6.194292333	1.930737268	0.022533861	mg-of-analyte_per_kg-of-seed
NA	67	P9SP20S-2	75	722	2	3	NA	NA	401	03:31:20 Sat 14-Mar-20	P9SP20S-2	secondary	sec_5	5	9	20	heated_roots	treated	none	55.3	9.015725988	1.824235854	1819.752475	1.572330755	4256.2334	2729.852917	19211.66916	524.1071951	73.20336945	62.47835776	0.088483065	0.05114656	7.279283561	42.17228811	0.019180281	0.074615847	11.28592975	6.267084907	1.846439255	0.015189617	mg-of-analyte_per_kg-of-seed
NA	68	P9SP20S-3	76	723	2	3	NA	NA	402	03:35:13 Sat 14-Mar-20	P9SP20S-3	secondary	sec_5	5	9	20	heated_roots	treated	none	57.7	9.633794973	2.326354719	1888.222268	1.552438578	4380.326219	2864.810669	20725.34292	761.1094688	76.58626442	66.02549552	0.089457011	0.045047965	7.560365006	60.18836157	0.016956687	0.051127823	11.41485257	6.906110483	1.84787008	0.016292618	mg-of-analyte_per_kg-of-seed
NA	1	P9SP5S-1	14	661	2	3	NA	NA	340	23:33:23 Fri 13-Mar-20	P9SP5S-1	secondary	sec_2	2	9	5	heated_roots	treated	none	50.6	9.787370795	2.281389072	1966.537613	1.586197144	4108.65208	3227.535842	22159.80902	478.5437004	70.13782483	58.92859006	0.089862255	0.048726457	6.172185856	36.09658056	0.017845902	0.052826867	12.61675217	6.398983396	2.330136411	0.02449223	mg-of-analyte_per_kg-of-seed
NA	2	P9SP5S-2	13	660	2	3	NA	NA	339	23:29:29 Fri 13-Mar-20	P9SP5S-2	secondary	sec_2	2	9	5	heated_roots	treated	none	50.4	10.6749318	2.053137186	2165.848181	1.476263098	4523.647379	3249.766994	23136.9812	501.412713	76.35512488	65.26864533	0.095578633	0.050504088	6.897414858	39.36223987	0.020884015	0.078978271	13.53750109	6.538141463	2.530865298	0.016490052	mg-of-analyte_per_kg-of-seed
NA	7	P9SP5S-3	7	654	2	3	NA	NA	333	23:06:03 Fri 13-Mar-20	P9SP5S-3	secondary	sec_2	2	9	5	heated_roots	treated	none	55.6	9.647101325	2.002386976	2129.03335	1.650355363	4123.128309	3150.407022	22254.00084	564.5936243	73.54069597	63.2117184	0.096310219	0.19999269	6.441431811	43.78901685	0.019908027	0.049943388	13.35735233	6.466659491	2.695594329	0.019324106	mg-of-analyte_per_kg-of-seed
NA	84	P10SP10S-1	82	729	2	3	NA	NA	408	03:58:36 Sat 14-Mar-20	P10SP10S-1	secondary	sec_3	3	10	10	heated_roots	treated	none	55.1	9.854788255	1.864751547	1835.796094	1.518045591	4267.406868	2810.316403	22108.27023	468.8042183	115.2215599	67.29493161	0.145589678	0.048773262	7.43908485	38.40380836	0.02285218	0.074993385	7.792225241	3.750790232	3.731376098	0.011324587	mg-of-analyte_per_kg-of-seed
NA	136	P10SP10S-2	152	799	2	3	NA	NA	478	08:31:49 Sat 14-Mar-20	P10SP10S-2	secondary	sec_3	3	10	10	heated_roots	treated	none	55.1	7.965957632	2.299704473	1820.673466	2.63770448	4081.690234	2579.99679	22298.44978	901.3451223	64.42251493	70.80733399	0.140221666	0.046068889	6.897126067	80.17336456	0.012755988	0.044155605	8.125022942	3.896248805	3.859761161	0.010250201	mg-of-analyte_per_kg-of-seed
NA	138	P10SP10S-3	154	801	2	3	NA	NA	480	08:39:37 Sat 14-Mar-20	P10SP10S-3	secondary	sec_3	3	10	10	heated_roots	treated	none	55.4	7.88277096	1.626273803	1800.011775	1.201373425	4252.599157	2739.628378	21397.99057	542.3877653	65.56693308	64.84934726	0.1437475	0.044640895	6.957371838	46.79859775	0.014637283	0.051137279	7.804142358	3.412363105	4.058860369	0.014933743	mg-of-analyte_per_kg-of-seed
NA	76	P10SP15S-1	90	737	2	3	NA	NA	416	04:29:45 Sat 14-Mar-20	P10SP15S-1	secondary	sec_4	4	10	15	heated_roots	treated	none	55.4	9.644574377	2.354160445	2091.939761	1.386455059	4851.134165	3034.35597	24237.17582	556.6641532	78.27887762	61.7481074	0.118413023	0.04260087	9.487692783	47.94708279	0.012283468	0.06885509	8.011028089	4.211727457	3.045148051	0.010522548	mg-of-analyte_per_kg-of-seed
NA	85	P10SP15S-2	95	742	2	3	NA	NA	421	04:49:17 Sat 14-Mar-20	P10SP15S-2	secondary	sec_4	4	10	15	heated_roots	treated	none	55.9	9.446746031	4.244931452	2029.558296	1.456454806	4689.157878	2856.437015	23330.82814	602.4408982	75.3350923	57.56870406	0.102338637	0.041528322	9.479552146	47.52519601	0.014932864	0.076025792	7.817609632	4.461933326	3.05425772	0.007839841	mg-of-analyte_per_kg-of-seed
NA	93	P10SP15S-3	104	751	2	3	NA	NA	430	05:24:24 Sat 14-Mar-20	P10SP15S-3	secondary	sec_4	4	10	15	heated_roots	treated	none	50	8.787649427	5.752985929	1741.763113	1.616745575	4366.081837	3024.996072	24614.24512	619.696013	77.93876114	59.03090567	0.07561796	0.039723341	7.237798755	55.77505484	0.011433783	0.029009865	7.915499363	3.513204283	2.171493684	0.009063825	mg-of-analyte_per_kg-of-seed
NA	52	P10SP1S-1	64	711	2	3	NA	NA	390	02:48:26 Sat 14-Mar-20	P10SP1S-1	secondary	sec_1	1	10	1	heated_roots	treated	none	52.3	9.346981982	2.846670638	1958.679134	3.019551407	4385.532955	2556.857359	21634.25937	431.3924879	75.44562416	68.46900574	0.132977096	0.036406127	7.015247785	33.70671701	0.008789537	0.04363892	8.172139593	3.909736777	3.184574954	0.017096218	mg-of-analyte_per_kg-of-seed
NA	56	P10SP1S-2	59	706	2	3	NA	NA	385	02:28:54 Sat 14-Mar-20	P10SP1S-2	secondary	sec_1	1	10	1	heated_roots	treated	none	52.7	10.77563043	3.146838129	1966.042286	20.6176893	4367.741808	2271.27919	21408.51241	563.2624152	79.54069437	71.53268804	0.146285592	0.0513877	7.047930618	39.30063945	0.011403121	0.039396803	8.32266487	4.003323578	3.47779735	0.013040609	mg-of-analyte_per_kg-of-seed
NA	63	P10SP1S-3	70	717	2	3	NA	NA	396	03:11:48 Sat 14-Mar-20	P10SP1S-3	secondary	sec_1	1	10	1	heated_roots	treated	none	55.6	9.905354853	2.391858476	1948.218551	1.914125279	4550.720496	2457.871495	20766.35964	465.8253071	73.07367025	67.82027735	0.135961712	0.036062246	6.977135431	33.1403055	0.012816217	0.054640265	8.095226584	3.970514589	3.193970518	0.011567462	mg-of-analyte_per_kg-of-seed
NA	42	P10SP20S-1	47	694	2	3	NA	NA	373	01:42:06 Sat 14-Mar-20	P10SP20S-1	secondary	sec_5	5	10	20	heated_roots	treated	none	51.9	11.21860915	4.230927545	1975.957249	2.540554665	4731.1016	3341.260236	25103.34119	699.0221464	76.78682716	57.49565208	0.118519066	0.558056193	8.235328398	69.24993377	0.015378811	0.057457522	8.470479536	3.938429084	2.667497816	0.020411977	mg-of-analyte_per_kg-of-seed
NA	48	P10SP20S-2	54	701	2	3	NA	NA	380	02:09:26 Sat 14-Mar-20	P10SP20S-2	secondary	sec_5	5	10	20	heated_roots	treated	none	54	9.55638037	4.888951526	1882.44291	1.861235969	4436.776618	3033.468725	23327.14174	475.5202273	75.24508435	52.35036774	0.115805742	0.043177429	7.826548612	42.39986451	0.013986424	0.037540875	7.879030513	3.612353509	2.956709221	0.015405993	mg-of-analyte_per_kg-of-seed
NA	58	P10SP20S-3	57	704	2	3	NA	NA	383	02:21:07 Sat 14-Mar-20	P10SP20S-3	secondary	sec_5	5	10	20	heated_roots	treated	none	52.2	9.901502431	3.531360076	1796.587101	3.269724207	4554.162459	3112.2926	24836.62579	501.9160397	80.19186377	44.98397045	0.089274115	0.048694011	7.606866954	49.01324013	0.011464762	0.061596353	7.706547735	3.914854735	1.398219168	0.01560566	mg-of-analyte_per_kg-of-seed
NA	78	P10SP5S-1	88	735	2	3	NA	NA	414	04:21:58 Sat 14-Mar-20	P10SP5S-1	secondary	sec_2	2	10	5	heated_roots	treated	none	55.3	8.034344393	2.076597776	1940.327584	1.724957875	4296.220732	2552.391552	25733.08603	523.9978441	74.58568144	72.12455125	0.137915303	0.055045498	7.448252581	40.55596653	0.013219634	0.050217153	9.271701763	4.378929176	3.080697524	0.01168428	mg-of-analyte_per_kg-of-seed
NA	82	P10SP5S-2	84	731	2	3	NA	NA	410	04:06:24 Sat 14-Mar-20	P10SP5S-2	secondary	sec_2	2	10	5	heated_roots	treated	none	57.4	8.130007308	1.990206355	1857.370936	1.446100695	4125.785354	2509.664998	21534.64979	605.6134263	72.8344746	68.3052245	0.133523553	0.041370258	7.603199532	53.49845311	0.014055415	0.019933254	8.163584129	3.840864383	2.722022995	0.008382882	mg-of-analyte_per_kg-of-seed
NA	87	P10SP5S-3	97	744	2	3	NA	NA	423	04:57:05 Sat 14-Mar-20	P10SP5S-3	secondary	sec_2	2	10	5	heated_roots	treated	none	56.8	8.050254199	2.091377897	1898.669344	1.202956091	4244.937952	2453.380523	24801.81921	747.4260172	73.75604464	70.70022655	0.123931252	0.040194593	7.593175733	66.43908622	0.012474929	0.081690967	9.214752192	4.217275047	3.267402015	0.009348646	mg-of-analyte_per_kg-of-seed
NA	177	P14SP10S-1	192	839	2	3	NA	NA	518	11:07:56 Sat 14-Mar-20	P14SP10S-1	secondary	sec_3	3	14	10	heated_roots	treated	none	50.9	7.783468258	2.002919987	2030.02088	0.792535271	4713.921629	2910.41173	24635.78639	490.3940942	77.63126765	67.10544867	0.23297167	0.048507182	7.298909537	44.59664754	0.005964434	0.006316166	11.00780732	3.754105888	2.896611517	0.003058286	mg-of-analyte_per_kg-of-seed
NA	180	P14SP10S-2	188	835	2	3	NA	NA	514	10:52:15 Sat 14-Mar-20	P14SP10S-2	secondary	sec_3	3	14	10	heated_roots	treated	none	52.4	8.078608242	2.041028903	1973.53706	0.819140127	4558.068483	2803.886695	24650.99514	459.6068772	79.00814991	67.55783963	0.129985461	0.036500011	7.401997527	40.73085885	0.005051507	0.009432147	10.6741218	3.971397432	2.416352998	0.003151015	mg-of-analyte_per_kg-of-seed
NA	179	P14SP10S-3	189	836	2	3	NA	NA	515	10:56:09 Sat 14-Mar-20	P14SP10S-3	secondary	sec_3	3	14	10	heated_roots	treated	none	51.4	7.582165595	2.004003933	1964.583915	0.96587468	4532.410974	2911.005486	22808.08213	461.6399028	85.70085237	59.54254193	0.129234471	0.044054312	7.613734553	43.7362986	0.004123942	0.00739561	9.919491464	3.630255927	2.296205847	0.003654805	mg-of-analyte_per_kg-of-seed
NA	175	P14SP15S-1	194	841	2	3	NA	NA	520	11:15:43 Sat 14-Mar-20	P14SP15S-1	secondary	sec_4	4	14	15	heated_roots	treated	none	55	8.205115037	11.69368474	2315.270686	1.552279651	4814.608594	2701.870682	24684.10969	827.0687812	93.09539251	65.83609961	0.115841818	0.110161492	7.081580017	72.30359272	0.003436521	0.014606469	12.09894863	5.037001924	2.934238972	0.00399926	mg-of-analyte_per_kg-of-seed
NA	181	P14SP15S-2	203	850	2	3	NA	NA	529	11:50:52 Sat 14-Mar-20	P14SP15S-2	secondary	sec_4	4	14	15	heated_roots	treated	none	54.4	9.059109311	12.83694902	2015.447405	1.158846019	4420.119535	2656.077804	23371.93146	538.1523133	82.15428777	60.43106059	0.107420281	0.036190768	6.428588862	44.10117046	0.01395832	0.07387573	10.94196236	4.381315656	2.430775359	0.012172872	mg-of-analyte_per_kg-of-seed
NA	111	P14SP1S-1	124	771	2	3	NA	NA	450	06:42:31 Sat 14-Mar-20	P14SP1S-1	secondary	sec_1	1	14	1	heated_roots	treated	none	53.1	9.841280223	3.358174637	2072.347127	1.421737807	4233.266347	2686.457093	23674.20907	518.1217447	70.3888168	61.40630795	0.119880719	0.036586862	5.654367692	37.04662725	0.011496004	0.075559788	10.95719445	4.684502808	2.990054394	0.009567881	mg-of-analyte_per_kg-of-seed
NA	119	P14SP1S-2	133	780	2	3	NA	NA	459	07:17:39 Sat 14-Mar-20	P14SP1S-2	secondary	sec_1	1	14	1	heated_roots	treated	none	54.7	10.03953046	3.857871533	2163.301833	1.307017844	4400.379253	2567.869312	23741.82812	504.0016686	85.30038807	65.04207923	0.130782361	0.034521436	6.019298947	37.85706248	0.012438559	0.092917628	11.73172086	4.815340722	3.350411772	0.017171716	mg-of-analyte_per_kg-of-seed
NA	140	P14SP1S-3	156	803	2	3	NA	NA	482	08:47:24 Sat 14-Mar-20	P14SP1S-3	secondary	sec_1	1	14	1	heated_roots	treated	none	55.1	9.536857367	3.080980594	2106.08888	1.372367118	4387.664058	2527.145505	24218.61677	763.2094537	74.02356581	66.88683012	0.130829217	0.04223895	5.842331518	64.9972049	0.011578875	0.077666617	11.44986704	4.754630684	3.463265272	0.014678647	mg-of-analyte_per_kg-of-seed
NA	158	P14SP20S-1	176	823	2	3	NA	NA	502	10:05:27 Sat 14-Mar-20	P14SP20S-1	secondary	sec_5	5	14	20	heated_roots	treated	none	50.8	8.330529566	4.241568728	2223.372041	11.12736434	4849.786964	2984.556871	25929.66742	524.2958321	83.68708551	78.06100812	0.124556932	0.060519213	8.276652948	48.99673653	0.01591301	0.101336215	15.58884841	3.411394965	3.114714137	0.016524003	mg-of-analyte_per_kg-of-seed
NA	162	P14SP20S-2	180	827	2	3	NA	NA	506	10:21:02 Sat 14-Mar-20	P14SP20S-2	secondary	sec_5	5	14	20	heated_roots	treated	none	53.6	8.601514773	3.286772361	2410.498093	1.630355446	5005.020408	2887.835456	25754.47065	603.5663042	85.89711788	80.32928494	0.125210807	0.036874943	7.965960084	52.39334229	0.014926667	0.084854768	15.43070509	3.545856273	3.261213102	0.016454211	mg-of-analyte_per_kg-of-seed
NA	169	P14SP20S-3	200	847	2	3	NA	NA	526	11:39:05 Sat 14-Mar-20	P14SP20S-3	secondary	sec_5	5	14	20	heated_roots	treated	none	54.6	9.568116606	10.1286939	2329.371712	1.318208263	4955.909647	2861.890429	26200.89218	488.2214551	85.27868305	76.76661323	0.122630165	0.037873575	8.013072648	47.1706602	0.010360688	0.054023175	15.9692505	3.485303122	2.905857509	0.017063884	mg-of-analyte_per_kg-of-seed
NA	121	P14SP5S-1	147	794	2	3	NA	NA	473	08:12:14 Sat 14-Mar-20	P14SP5S-1	secondary	sec_2	2	14	5	heated_roots	treated	none	52.5	10.59775288	3.893320418	2159.958865	1.859281285	4204.955729	2818.919752	24084.70384	478.8787265	72.78521706	66.0750475	0.135779002	0.035015889	6.544611326	40.6801378	0.013679112	0.064678768	10.53457993	4.516987406	3.16674646	0.017998123	mg-of-analyte_per_kg-of-seed
NA	129	P14SP5S-2	138	785	2	3	NA	NA	464	07:37:07 Sat 14-Mar-20	P14SP5S-2	secondary	sec_2	2	14	5	heated_roots	treated	none	52.9	8.581849268	3.764701974	2107.10784	0.979021747	4181.681321	2724.433156	24998.19967	510.405931	73.81378911	63.2912492	0.136375285	0.038593626	6.550155353	42.43534539	0.012275564	0.12074004	10.48228533	4.884884842	3.056285107	0.022620008	mg-of-analyte_per_kg-of-seed
NA	173	P14SP5S-3	196	843	2	3	NA	NA	522	11:23:31 Sat 14-Mar-20	P14SP5S-3	secondary	sec_2	2	14	5	heated_roots	treated	none	53.5	9.908367451	5.211687918	2229.717118	1.487801971	4371.843077	2890.848529	24218.72877	541.4226449	72.99456077	71.69000616	0.134661383	0.044302034	6.477289852	40.42847619	0.003765118	0.009255506	11.0260174	5.109135072	3.437822427	0.004686298	mg-of-analyte_per_kg-of-seed
NA	120	P16SP10S-1	138	459	2	2	NA	NA	138	04:31:11 Tue 10-Mar-20	P16SP10S-1	secondary	sec_3	3	16	10	control	none	none	55.3	8.185800846	1.831008624	2042.879161	1.268609995	4586.209474	3570.331523	23437.93439	419.6293551	74.86130528	64.4784258	0.125498436	0.018596431	7.298339778	44.22064989	0.01555882	0.095790631	6.13455878	2.119271507	3.735451458	0.013935561	mg-of-analyte_per_kg-of-seed
NA	112	P16SP10S-2	129	450	2	2	NA	NA	129	03:56:02 Tue 10-Mar-20	P16SP10S-2	secondary	sec_3	3	16	10	control	none	none	52.5	8.42792082	1.606377383	2215.981666	1.167149921	4713.887677	3799.86673	23777.61582	451.8609662	73.38608154	72.10837535	0.122916511	0.016440902	7.293099375	43.48948964	0.014041848	0.050411427	6.391139548	2.081106578	4.430413416	0.018723214	mg-of-analyte_per_kg-of-seed
NA	114	P16SP10S-3	131	452	2	2	NA	NA	131	04:03:50 Tue 10-Mar-20	P16SP10S-3	secondary	sec_3	3	16	10	control	none	none	50.1	8.769639485	2.265534262	2358.093102	1.920180879	4904.81743	3504.017385	25520.97624	1426.544245	75.34269301	81.27883446	0.158018306	0.053855369	7.456427938	138.6101947	0.01686399	0.084863034	6.711468287	3.340226115	5.534456272	0.024201355	mg-of-analyte_per_kg-of-seed
NA	119	P16SP15S-1	137	458	2	2	NA	NA	137	04:27:17 Tue 10-Mar-20	P16SP15S-1	secondary	sec_4	4	16	15	control	none	none	53.7	9.185584452	1.960569159	2073.111954	1.03659489	5033.018532	3390.53501	25948.38714	531.4294053	92.60802556	57.36890291	0.126894628	0.018433595	8.222517383	60.53576068	0.0106474	0.071426304	6.397060539	3.461630239	3.766071112	0.012209527	mg-of-analyte_per_kg-of-seed
NA	151	P16SP15S-2	171	492	2	2	NA	NA	171	06:39:59 Tue 10-Mar-20	P16SP15S-2	secondary	sec_4	4	16	15	control	none	none	52.9	7.362368753	2.028955117	1996.391269	1.019330995	4366.839011	3126.319756	21186.01961	677.4398128	71.72245556	59.79940512	0.122019829	0.019704528	6.846195516	61.53205295	0.013757392	0.060521854	5.625032828	2.856281968	4.216840365	0.030558207	mg-of-analyte_per_kg-of-seed
NA	162	P16SP15S-3	185	506	2	2	NA	NA	185	13:28:05 Fri 13-Mar-20	P16SP15S-3	secondary	sec_4	4	16	15	control	none	none	56.3	6.942596971	2.784632939	1867.224336	1.302247632	4365.340689	2340.14282	23109.27845	486.184174	79.07008403	51.25355145	0.121292178	0.027973957	7.105359257	51.71581449	0.009941812	0.056447123	5.854129942	2.93909278	3.261590519	0.011699236	mg-of-analyte_per_kg-of-seed
NA	107	P16SP1S-1	113	434	2	2	NA	NA	113	02:53:31 Tue 10-Mar-20	P16SP1S-1	secondary	sec_1	1	16	1	control	none	none	53.9	8.872500778	4.362563306	2142.056032	2.98403105	4961.54348	2262.346166	21271.34781	3550.815309	74.77853315	65.72271314	0.175417763	0.068310996	6.812289504	345.1918489	0.015673363	0.056121155	6.982613653	3.429104259	1.808507035	0.011655995	mg-of-analyte_per_kg-of-seed
NA	127	P16SP1S-2	144	465	2	2	NA	NA	144	04:54:33 Tue 10-Mar-20	P16SP1S-2	secondary	sec_1	1	16	1	control	none	none	55.8	8.115486731	2.499534496	2229.651889	2.363237183	4983.76862	2731.699839	21518.22555	1524.630713	75.46571041	68.41591195	0.110985529	0.034753681	6.941815465	149.1807958	0.008439667	0.03144069	7.223786816	2.764347795	2.076175304	0.012590931	mg-of-analyte_per_kg-of-seed
NA	116	P16SP1S-3	133	454	2	2	NA	NA	133	04:11:37 Tue 10-Mar-20	P16SP1S-3	secondary	sec_1	1	16	1	control	none	none	55.9	6.960329726	1.657592275	1679.912215	2.580148995	3889.415723	3820.324057	16022.7022	919.3987624	57.34081609	52.10692497	0.092870466	0.031819235	5.357194194	95.66405376	0.013407201	0.073200959	5.058290148	2.115992179	1.652525699	0.006604008	mg-of-analyte_per_kg-of-seed
NA	163	P16SP22S-1	187	508	2	2	NA	NA	187	13:35:56 Fri 13-Mar-20	P16SP22S-1	secondary	sec_5	5	16	22	control	none	none	51.7	7.612014416	38.47288313	2230.650981	1.93283672	5136.361757	2890.415973	22305.00465	679.6259158	93.32908355	57.98630655	0.176351791	0.046818604	8.853716486	63.45558171	0.019513092	0.075744621	6.792647385	3.993852946	2.731571063	0.014080283	mg-of-analyte_per_kg-of-seed
NA	251	P16SP22S-2	284	605	2	2	NA	NA	284	19:54:43 Fri 13-Mar-20	P16SP22S-2	secondary	sec_5	5	16	22	control	none	none	54.5	10.03699782	53.75327607	2431.45614	2.231965464	5615.882759	3386.35147	23686.47271	652.0457452	98.39490744	68.96356612	0.156825777	0.043293185	9.092423049	55.65635599	0.034035497	0.047199629	7.160522065	4.382748712	3.518360261	0.015493879	mg-of-analyte_per_kg-of-seed
NA	270	P16SP22S-3	305	626	2	2	NA	NA	305	21:16:43 Fri 13-Mar-20	P16SP22S-3	secondary	sec_5	5	16	22	control	none	none	51.8	9.671441418	44.21825826	2125.428482	1.576766547	4935.798648	2817.398911	21024.13627	552.4833121	94.94762578	56.663551	0.145203129	0.077976203	8.416747587	55.0504829	0.023333484	0.123527229	6.712226541	3.588992587	2.988191302	0.019023649	mg-of-analyte_per_kg-of-seed
NA	104	P16SP5S-1	117	438	2	2	NA	NA	117	03:09:11 Tue 10-Mar-20	P16SP5S-1	secondary	sec_2	2	16	5	control	none	none	53.7	9.296749076	2.021857358	2122.51101	1.291735108	4873.343671	2620.489395	23793.09699	1060.100496	74.16266818	68.72778127	0.126820718	0.023414883	7.016445869	103.1143614	0.012406914	0.072859968	7.244525669	2.39063724	4.145226902	0.028029844	mg-of-analyte_per_kg-of-seed
NA	108	P16SP5S-2	112	433	2	2	NA	NA	112	02:49:37 Tue 10-Mar-20	P16SP5S-2	secondary	sec_2	2	16	5	control	none	none	52.6	10.54835794	5.134311566	2381.815094	3.581584483	5085.428536	2700.036026	24863.7739	4875.233223	77.36885488	78.70503915	0.232497889	0.068181238	7.126765791	481.482511	0.016951846	0.064637698	7.32079804	3.706796427	4.900531479	0.033168042	mg-of-analyte_per_kg-of-seed
NA	115	P16SP5S-3	132	453	2	2	NA	NA	132	04:07:44 Tue 10-Mar-20	P16SP5S-3	secondary	sec_2	2	16	5	control	none	none	51.8	8.912401095	2.253067798	2158.334517	1.925542223	4786.005983	3110.054489	24255.71283	1026.755939	74.29459598	69.82635263	0.128246099	0.039942656	7.234564911	108.6044093	0.017226236	0.089145877	6.927767044	2.46361084	3.905613265	0.013546153	mg-of-analyte_per_kg-of-seed
NA	176	P17SP10S-1	198	519	2	2	NA	NA	198	14:18:51 Fri 13-Mar-20	P17SP10S-1	secondary	sec_3	3	17	10	control	none	none	52.5	8.073456305	1.684151457	2053.226406	1.01084275	4641.605111	2299.675994	25782.54204	519.8903209	79.97441528	69.67921548	0.115899095	0.022536624	6.710844647	43.77089024	0.008998097	0.03906253	6.026168681	2.396082647	2.428621456	0.012816697	mg-of-analyte_per_kg-of-seed
NA	169	P17SP10S-2	205	526	2	2	NA	NA	205	14:46:07 Fri 13-Mar-20	P17SP10S-2	secondary	sec_3	3	17	10	control	none	none	52.4	6.405522782	1.571551726	1825.219042	1.525946439	4207.543219	2122.648021	22367.02467	384.3350241	72.97036447	62.75655721	0.107433883	0.026339217	5.843848091	36.44876308	0.009586406	0.079684363	5.464025322	1.850924229	2.271548527	0.011042055	mg-of-analyte_per_kg-of-seed
NA	183	P17SP10S-3	217	538	2	2	NA	NA	217	15:33:00 Fri 13-Mar-20	P17SP10S-3	secondary	sec_3	3	17	10	control	none	none	54.8	8.53512028	1.914580196	1916.378856	1.89075534	4462.196645	2488.202752	24062.38069	429.9482773	74.77707542	62.01171005	0.106436072	0.020278986	6.127247265	38.68820287	0.014678276	0.041184899	5.714164265	2.184049886	2.190252793	0.013381912	mg-of-analyte_per_kg-of-seed
NA	268	P17SP15S-1	303	624	2	2	NA	NA	303	21:08:56 Fri 13-Mar-20	P17SP15S-1	secondary	sec_4	4	17	15	control	none	none	52.6	9.618490309	2.700479272	1870.807848	3.018810366	4613.941806	2631.612705	23634.97932	752.5515777	82.14380163	44.17581442	0.090351142	0.024065449	7.266753785	69.49990663	0.010952712	0.085104823	4.327489546	3.224508644	1.848189352	0.010034953	mg-of-analyte_per_kg-of-seed
NA	275	P17SP15S-2	311	632	2	2	NA	NA	311	21:40:12 Fri 13-Mar-20	P17SP15S-2	secondary	sec_4	4	17	15	control	none	none	55	11.22505319	3.144178111	1995.253508	2.554592942	4445.983496	2593.585169	24553.2398	602.8722207	78.56055359	52.76793506	0.102832547	0.022376369	7.086043086	44.90662756	0.009894617	0.06131791	4.619437837	3.555309761	2.584171698	0.011008192	mg-of-analyte_per_kg-of-seed
NA	35	P17SP15S-3	29	676	2	3	NA	NA	355	00:31:53 Sat 14-Mar-20	P17SP15S-3	secondary	sec_4	4	17	15	control	none	none	54.4	11.55316734	3.072793492	1849.972565	2.428599549	4245.702506	2502.001455	22106.13684	550.5229639	73.87698546	48.08649122	0.090936809	0.026238645	6.678472643	59.02527352	0.008163736	0.051632507	4.105969869	2.724536167	2.104826017	0.011417415	mg-of-analyte_per_kg-of-seed
NA	106	P17SP1S-1	114	435	2	2	NA	NA	114	02:57:25 Tue 10-Mar-20	P17SP1S-1	secondary	sec_1	1	17	1	control	none	none	52.8	8.538673244	1.932115578	1765.675693	1.762786386	4369.316572	3124.386249	20431.62228	1160.993992	71.40555025	50.79486189	0.129958548	0.020584005	6.319193719	122.0648484	0.008340889	0.045162712	4.229621017	2.368936564	2.485660064	0.022325962	mg-of-analyte_per_kg-of-seed
NA	110	P17SP1S-2	127	448	2	2	NA	NA	127	03:48:14 Tue 10-Mar-20	P17SP1S-2	secondary	sec_1	1	17	1	control	none	none	53.6	8.379967625	1.503692952	1806.202785	0.736968909	4319.18453	3671.424076	19580.51995	437.7905825	65.3470534	55.26600649	0.120212126	0.010967468	5.863843875	41.24036234	0.011544577	0.059001947	4.130366789	1.884825896	3.306582087	0.019630613	mg-of-analyte_per_kg-of-seed
NA	113	P17SP1S-3	130	451	2	2	NA	NA	130	03:59:56 Tue 10-Mar-20	P17SP1S-3	secondary	sec_1	1	17	1	control	none	none	53.3	8.023607152	1.629877461	1782.225251	1.481997232	4371.786022	3346.065894	20016.13865	962.4220195	69.00251867	53.79409563	0.126371765	0.024637822	6.194230991	99.94392571	0.008881006	0.062507943	4.129955591	2.392365182	2.814554412	0.011635455	mg-of-analyte_per_kg-of-seed
NA	190	P17SP22S-1	209	530	2	2	NA	NA	209	15:01:47 Fri 13-Mar-20	P17SP22S-1	secondary	sec_5	5	17	22	control	none	none	55.8	10.97603295	25.33762952	2024.472955	1.394160171	4696.369258	2826.898432	21637.21048	480.0726771	78.49031016	59.0412468	0.164396069	0.025467859	7.195014301	39.02480255	0.014205698	0.108148356	4.807892358	2.852729878	3.394806782	0.014995669	mg-of-analyte_per_kg-of-seed
NA	194	P17SP22S-2	221	542	2	2	NA	NA	221	15:48:36 Fri 13-Mar-20	P17SP22S-2	secondary	sec_5	5	17	22	control	none	none	53.3	9.182490248	25.27906313	1960.589084	1.257328499	4587.372878	2849.353404	19929.78806	495.3657555	73.86146826	52.07781462	0.140608491	0.025199135	6.805208396	41.01302129	0.013823524	0.095791526	4.436456751	2.824804144	3.136544287	0.015282875	mg-of-analyte_per_kg-of-seed
NA	197	P17SP22S-3	224	545	2	2	NA	NA	224	16:00:17 Fri 13-Mar-20	P17SP22S-3	secondary	sec_5	5	17	22	control	none	none	55	9.846468609	24.79562959	1998.192726	1.590749386	4443.944416	2819.744626	21172.79018	556.4730559	78.51091589	55.02793621	0.131731918	0.044967646	7.120921187	48.03133883	0.015816503	0.163278507	4.622148228	2.972125682	2.685900905	0.014950768	mg-of-analyte_per_kg-of-seed
NA	118	P17SP5S-1	136	457	2	2	NA	NA	136	04:23:23 Tue 10-Mar-20	P17SP5S-1	secondary	sec_2	2	17	5	control	none	none	55.8	8.026778642	1.329890627	1791.895056	1.100678365	4258.888793	3025.757263	24375.8951	442.3879529	68.84382921	57.30742425	0.09286177	0.006977166	5.958866454	38.50715839	0.012616012	0.064453326	5.39449638	2.474128112	1.446826145	0.010817147	mg-of-analyte_per_kg-of-seed
NA	124	P17SP5S-2	148	469	2	2	NA	NA	148	05:10:12 Tue 10-Mar-20	P17SP5S-2	secondary	sec_2	2	17	5	control	none	none	57.7	7.489134486	1.287479906	1835.594966	0.903334598	4369.188787	3221.520003	24331.95887	429.3096998	72.34053603	61.97030044	0.09597962	0.005297882	5.973005451	35.54611481	0.009371493	0.042921655	5.42499325	2.16380573	1.748949307	0.069485799	mg-of-analyte_per_kg-of-seed
NA	173	P17SP5S-3	201	522	2	2	NA	NA	201	14:30:32 Fri 13-Mar-20	P17SP5S-3	secondary	sec_2	2	17	5	control	none	none	56.3	7.029054816	1.588748326	1777.427482	1.091338312	4180.419387	2257.119724	22248.63494	471.6171709	68.68996279	59.41099635	0.097978028	0.024211767	5.831569434	45.16809952	0.008273392	0.054283234	4.949380879	2.05905683	1.777574536	0.008601546	mg-of-analyte_per_kg-of-seed
NA	160	P19SP10S-1	183	504	2	2	NA	NA	183	13:20:18 Fri 13-Mar-20	P19SP10S-1	secondary	sec_3	3	19	10	control	none	none	59.5	8.063593006	2.59038203	1905.255325	1.572827142	4695.377727	2339.158401	25343.36175	582.4550979	77.92894887	56.2547318	0.114810264	0.027857614	7.575385381	57.88789594	0.012403115	0.059288471	5.623685642	2.728911456	2.306059193	0.009228715	mg-of-analyte_per_kg-of-seed
NA	155	P19SP10S-2	167	488	2	2	NA	NA	167	06:24:24 Tue 10-Mar-20	P19SP10S-2	secondary	sec_3	3	19	10	control	none	none	52.5	7.06318034	2.11753133	1825.618515	1.127912996	4466.620012	2843.240736	23224.95308	419.9126655	74.33169667	60.48230441	0.100369993	0.014633055	7.017360429	37.63507457	0.012068729	0.054323992	5.333142815	2.272304148	2.101480192	0.018867581	mg-of-analyte_per_kg-of-seed
NA	164	P19SP10S-3	188	509	2	2	NA	NA	188	13:39:49 Fri 13-Mar-20	P19SP10S-3	secondary	sec_3	3	19	10	control	none	none	53.7	7.355617475	2.124705717	2035.239822	2.098612932	4733.630908	2418.05428	26859.83729	534.8140977	75.90083782	66.1803472	0.112667208	0.024826915	7.56452588	44.10461102	0.011314667	0.06573724	5.892067468	2.790149069	2.510572278	0.010896335	mg-of-analyte_per_kg-of-seed
NA	129	P19SP15S-1	142	463	2	2	NA	NA	142	04:46:46 Tue 10-Mar-20	P19SP15S-1	secondary	sec_4	4	19	15	control	none	none	55.7	6.948979407	1.470183924	2009.822649	1.121992964	4832.798386	3094.099857	18944.99233	350.6703486	77.98976559	55.69121612	0.119564815	0.0156499	7.591294493	36.37903665	0.013057233	0.081298122	4.603585261	2.029940219	3.488262971	0.015011734	mg-of-analyte_per_kg-of-seed
NA	122	P19SP15S-2	150	471	2	2	NA	NA	150	05:18:00 Tue 10-Mar-20	P19SP15S-2	secondary	sec_4	4	19	15	control	none	none	55.3	7.806790911	1.632616235	2112.889662	0.918609854	5058.461023	3314.881534	21943.00289	453.5834278	81.60681689	60.49431961	0.125666165	0.022278659	8.039041242	44.57100095	0.011878465	0.05561929	5.203100382	2.372124862	3.882571556	0.017044656	mg-of-analyte_per_kg-of-seed
NA	125	P19SP15S-3	147	468	2	2	NA	NA	147	05:06:18 Tue 10-Mar-20	P19SP15S-3	secondary	sec_4	4	19	15	control	none	none	53.4	7.501518299	1.878033742	2122.781423	1.303047835	5153.728309	3144.888254	21327.62106	970.571276	82.51248326	56.53611542	0.141370619	0.025662149	7.94665619	103.5768653	0.011163627	0.04046643	5.030388612	2.709318629	3.782314288	0.018988292	mg-of-analyte_per_kg-of-seed
NA	105	P19SP1S-1	116	437	2	2	NA	NA	116	03:05:17 Tue 10-Mar-20	P19SP1S-1	secondary	sec_1	1	19	1	control	none	none	51.6	8.467456794	2.482756456	2077.705404	2.050336155	4668.772672	3161.350114	22555.6067	1101.024555	70.06715326	53.67644142	0.143948328	0.028664959	7.160039429	102.6232441	0.010140629	0.04029668	5.537272185	3.924461074	3.084784918	0.021768013	mg-of-analyte_per_kg-of-seed
NA	109	P19SP1S-2	126	447	2	2	NA	NA	126	03:44:21 Tue 10-Mar-20	P19SP1S-2	secondary	sec_1	1	19	1	control	none	none	52.7	9.183582902	2.381684408	1963.612646	1.33348077	4645.349107	3836.820033	23880.23912	596.0005142	69.45901164	53.90576705	0.112003826	0.218156935	7.06609997	51.9086954	0.006798366	0.094605806	5.82041484	3.594130869	2.878491298	0.015476485	mg-of-analyte_per_kg-of-seed
NA	121	P19SP1S-3	151	472	2	2	NA	NA	151	05:21:53 Tue 10-Mar-20	P19SP1S-3	secondary	sec_1	1	19	1	control	none	none	50.6	8.842039833	2.197753789	2171.266842	2.092693017	4814.382982	3323.475184	25529.44599	545.7607901	73.020329	60.17735068	0.121988438	0.017618782	6.719502581	42.72649292	0.009480191	0.056203205	6.216652909	4.112441636	3.395684467	0.015676541	mg-of-analyte_per_kg-of-seed
NA	134	P19SP20S-1	153	474	2	2	NA	NA	153	05:29:41 Tue 10-Mar-20	P19SP20S-1	secondary	sec_5	5	19	20	control	none	none	51.3	8.244960418	2.779627407	2343.556048	1.182160176	5168.763139	3821.910042	24258.55058	724.6975371	87.62253296	66.54637314	0.126276646	0.022475856	8.580989923	54.67039023	0.013633777	0.062831828	6.072606194	3.906021751	2.760641336	0.017161482	mg-of-analyte_per_kg-of-seed
NA	135	P19SP20S-2	154	475	2	2	NA	NA	154	05:33:35 Tue 10-Mar-20	P19SP20S-2	secondary	sec_5	5	19	20	control	none	none	52.9	8.238788009	2.70161955	2274.375645	1.323377264	5064.362173	3091.533736	25025.07644	770.7745883	87.09520431	62.8950421	0.123184045	0.026018636	8.365171933	63.841766	0.016475949	0.056429599	6.207241793	3.640435838	2.28258753	0.025657754	mg-of-analyte_per_kg-of-seed
NA	141	P19SP20S-3	161	482	2	2	NA	NA	161	06:00:56 Tue 10-Mar-20	P19SP20S-3	secondary	sec_5	5	19	20	control	none	none	50.8	8.203433416	2.581430237	2169.496719	0.944202425	4934.901868	3283.60226	23827.63781	681.1298501	87.07467948	58.10188645	0.114692128	0.013383416	8.546911705	54.23786182	0.016622976	0.058019885	6.077273622	3.552168723	2.185939534	0.018123926	mg-of-analyte_per_kg-of-seed
NA	133	P19SP5S-1	152	473	2	2	NA	NA	152	05:25:47 Tue 10-Mar-20	P19SP5S-1	secondary	sec_2	2	19	5	control	none	none	54.7	6.362419469	2.279990875	1700.0694	0.876378579	3685.017583	3444.653685	20739.87004	419.4581237	55.86997588	56.91292407	0.095718215	0.009510609	5.486389808	29.10833875	0.00691359	0.040528089	4.551229158	2.733103748	2.435555749	0.012366289	mg-of-analyte_per_kg-of-seed
NA	126	P19SP5S-2	146	467	2	2	NA	NA	146	05:02:25 Tue 10-Mar-20	P19SP5S-2	secondary	sec_2	2	19	5	control	none	none	58.8	7.776555153	1.917759215	1937.114107	0.864862462	4650.332768	2682.68947	25123.71141	467.5519897	70.57893186	54.9396845	0.109990196	0.013195868	7.371570113	37.40717745	0.011393862	0.064825062	5.704357828	3.360461029	2.219997426	0.010546996	mg-of-analyte_per_kg-of-seed
NA	131	P19SP5S-3	140	461	2	2	NA	NA	140	04:38:58 Tue 10-Mar-20	P19SP5S-3	secondary	sec_2	2	19	5	control	none	none	53.8	7.753326422	1.649381695	1980.301816	1.012936968	4477.284578	2886.108078	25439.81348	623.7624181	69.85585889	57.70139968	0.106087625	0.014720296	7.108158457	47.93948414	0.009552828	0.04135626	5.503383256	3.476571278	2.239842435	0.010563988	mg-of-analyte_per_kg-of-seed
NA	38	P21SP10S-1	43	690	2	3	NA	NA	369	01:26:31 Sat 14-Mar-20	P21SP10S-1	secondary	sec_3	3	21	10	control	none	none	55.9	11.37448245	2.767610391	1674.557994	2.430459639	4860.867417	2768.109769	25730.64759	527.3182307	86.45806583	40.87188973	0.093846467	0.033039477	6.643450434	52.78972932	0.010740865	0.050527505	6.28709044	3.750890359	0.810087429	0.011738698	mg-of-analyte_per_kg-of-seed
NA	54	P21SP10S-2	62	709	2	3	NA	NA	388	02:40:39 Sat 14-Mar-20	P21SP10S-2	secondary	sec_3	3	21	10	control	none	none	56.8	11.10970484	2.765754034	1714.193178	2.193956319	4473.620376	2782.195225	26517.71593	586.9912885	79.35329129	44.55584945	0.110872156	0.112068934	7.058633321	65.03792728	0.00686658	0.026007413	6.69125814	3.655916579	1.438585994	0.009878101	mg-of-analyte_per_kg-of-seed
NA	150	P21SP10S-3	168	815	2	3	NA	NA	494	09:34:13 Sat 14-Mar-20	P21SP10S-3	secondary	sec_3	3	21	10	control	none	none	52.6	9.760305938	2.236455663	1749.021452	1.633834662	4637.13642	2924.699	25218.90602	690.8934272	74.62583321	47.86552627	0.103925325	0.031969116	6.948423955	68.97376659	0.00907988	0.023174872	6.599282039	3.66351949	1.224675452	0.010962761	mg-of-analyte_per_kg-of-seed
NA	80	P21SP14S-1	88	409	2	2	NA	NA	88	19:38:36 Wed 04-Mar-20	P21SP14S-1	secondary	sec_4	4	21	14	control	none	none	52.5	7.194691841	2.585533997	1672.123399	1.66384031	4566.812805	2824.361307	22600.06018	1240.403421	78.0014568	41.59549175	0.135364231	0.048136908	7.614257185	132.5966967	0.009020274	0.047586609	5.591554842	3.017894892	1.911946667	0.011536208	mg-of-analyte_per_kg-of-seed
NA	85	P21SP14S-2	97	418	2	2	NA	NA	97	20:13:44 Wed 04-Mar-20	P21SP14S-2	secondary	sec_4	4	21	14	control	none	none	53.5	6.690956426	3.806319034	1625.547866	0.617765192	3966.835754	3567.986157	22081.86551	444.3495438	74.26900536	42.6309106	0.112519034	0.047697413	7.208141349	47.30104983	0.0098546	0.01931212	5.588853003	2.706422262	1.639648426	0.014878626	mg-of-analyte_per_kg-of-seed
NA	89	P21SP14S-3	103	424	2	2	NA	NA	103	02:14:30 Tue 10-Mar-20	P21SP14S-3	secondary	sec_4	4	21	14	control	none	none	52.6	7.980906914	2.542009289	1740.515985	1.271870014	4364.463436	4912.078261	21618.90123	945.1829551	76.22031373	46.34471796	0.129770516	0.031927241	7.614634781	97.96141643	0.014199191	0.068608972	5.81654136	2.676757768	1.918378211	0.012535736	mg-of-analyte_per_kg-of-seed
NA	95	P21SP18S-1	110	431	2	2	NA	NA	110	02:41:49 Tue 10-Mar-20	P21SP18S-1	secondary	sec_5	5	21	18	control	none	none	56.2	8.157119075	1.879849021	1806.091695	1.240425395	4329.110267	2866.138241	23106.15828	489.0863726	67.91700036	56.83841566	0.116298109	0.018957687	6.923858302	40.55399112	0.006503961	0.048996139	6.304459838	3.242707165	2.706276621	0.016684524	mg-of-analyte_per_kg-of-seed
NA	99	P21SP18S-2	122	443	2	2	NA	NA	122	03:28:40 Tue 10-Mar-20	P21SP18S-2	secondary	sec_5	5	21	18	control	none	none	55.5	7.583827976	1.338016845	1697.20932	0.640074085	4221.598835	2812.173688	22119.06025	425.4520404	65.13978426	49.28841653	0.112182575	0.018860128	6.603229165	37.14082858	0.012934798	0.046731336	6.040352288	2.9318113	2.455274553	0.016364103	mg-of-analyte_per_kg-of-seed
NA	101	P21SP18S-3	120	441	2	2	NA	NA	120	03:20:53 Tue 10-Mar-20	P21SP18S-3	secondary	sec_5	5	21	18	control	none	none	58.7	8.33913293	2.627429797	1876.489672	1.233155016	4676.123735	2540.001597	23081.71063	1195.384814	71.6680704	60.0891186	0.149083968	0.032719588	6.937717061	118.7019093	0.009455033	0.032560365	6.57317478	3.265613015	3.338272382	0.013266254	mg-of-analyte_per_kg-of-seed
NA	83	P21SP1S-1	85	406	2	2	NA	NA	85	19:26:55 Wed 04-Mar-20	P21SP1S-1	secondary	sec_1	1	21	1	control	none	none	55.2	7.905472131	2.742849648	1976.789985	0.752414309	4398.12274	2632.085352	25427.27734	842.1021761	68.71315441	74.20685096	0.156616137	0.037362828	6.962935847	74.65367714	0.012717356	0.043378707	7.15906557	3.865217506	4.510661918	0.021714907	mg-of-analyte_per_kg-of-seed
NA	87	P21SP1S-2	99	420	2	2	NA	NA	99	20:21:31 Wed 04-Mar-20	P21SP1S-2	secondary	sec_1	1	21	1	control	none	none	54.5	7.026022634	2.8270734	1891.849436	1.331084213	4119.170327	3429.294156	24162.1659	1219.472586	68.53561236	57.81934692	0.154897243	0.05575425	7.307742426	116.0557004	0.007165714	0.034279819	6.447137295	3.70206517	2.86457353	0.018982924	mg-of-analyte_per_kg-of-seed
NA	90	P21SP1S-3	104	425	2	2	NA	NA	104	02:18:23 Tue 10-Mar-20	P21SP1S-3	secondary	sec_1	1	21	1	control	none	none	53.5	8.273949716	3.791686914	1861.343729	2.079061412	4284.883914	4169.151237	23185.8553	1556.166888	65.71614939	65.23337912	0.148253173	0.057635033	6.148793365	148.9245377	0.0102194	0.074037481	6.356546642	3.916397654	3.896475483	0.024418897	mg-of-analyte_per_kg-of-seed
NA	93	P21SP4S-1	108	429	2	2	NA	NA	108	02:34:02 Tue 10-Mar-20	P21SP4S-1	secondary	sec_2	2	21	4	control	none	none	59.1	8.782872861	1.769340744	1991.818497	0.907299	4762.821609	3328.683403	24469.06606	941.7252077	67.41127022	71.34631747	0.154208819	0.023190772	6.643841622	85.42090792	0.01175665	0.061193321	6.708416909	3.677230366	4.757094426	0.018379873	mg-of-analyte_per_kg-of-seed
NA	98	P21SP4S-2	123	444	2	2	NA	NA	123	03:32:34 Tue 10-Mar-20	P21SP4S-2	secondary	sec_2	2	21	4	control	none	none	52.2	8.670062863	1.343605858	1917.433984	0.624882626	4689.437974	3588.952473	22322.48335	451.6180664	68.93695362	63.54239403	0.13514986	0.016690334	6.8901618	37.52297473	0.013379903	0.066023665	6.267759689	3.255657964	3.753178255	0.018043668	mg-of-analyte_per_kg-of-seed
NA	102	P21SP4S-3	119	440	2	2	NA	NA	119	03:16:59 Tue 10-Mar-20	P21SP4S-3	secondary	sec_2	2	21	4	control	none	none	54.9	8.514728273	1.444238005	1907.729845	0.755840283	4614.687799	3255.895186	23163.41542	711.7884945	67.37153314	62.97719336	0.137003668	0.022066596	6.769589196	64.12219283	0.010286573	0.07343166	6.405742931	3.474508116	3.624525812	0.022486858	mg-of-analyte_per_kg-of-seed
NA	94	P24SP10S-1	109	430	2	2	NA	NA	109	02:37:56 Tue 10-Mar-20	P24SP10S-1	secondary	sec_3	3	24	10	control	none	none	53.8	7.650096302	1.832893106	1968.157653	1.023959205	4672.987647	3022.349127	22659.44377	842.8936772	83.2754828	68.09055969	0.175284651	0.023693384	7.293729933	88.87222261	0.015967745	0.052534732	5.790915371	2.636399635	3.058360453	0.018149853	mg-of-analyte_per_kg-of-seed
NA	144	P24SP10S-2	164	485	2	2	NA	NA	164	06:12:37 Tue 10-Mar-20	P24SP10S-2	secondary	sec_3	3	24	10	control	none	none	53.2	6.71080982	1.318180454	1917.130236	0.813155324	4389.187967	3499.417285	20568.84904	563.9474002	76.54103044	64.24623787	0.164513192	0.024221652	6.552481769	54.83355009	0.01243017	0.064799806	5.256000419	2.323608619	3.372118239	0.029234416	mg-of-analyte_per_kg-of-seed
NA	142	P24SP10S-3	162	483	2	2	NA	NA	162	06:04:50 Tue 10-Mar-20	P24SP10S-3	secondary	sec_3	3	24	10	control	none	none	56	7.286733274	1.40545542	2005.099788	1.120845514	4705.872359	2744.8297	21334.71129	463.2699102	81.47097917	65.08423576	0.168631839	0.020352926	7.08245415	46.75106446	0.017366095	0.083852632	5.466722108	2.391497782	3.593804285	0.030171232	mg-of-analyte_per_kg-of-seed
NA	5	P24SP15S-1	9	656	2	3	NA	NA	335	23:13:50 Fri 13-Mar-20	P24SP15S-1	secondary	sec_4	4	24	15	control	none	none	50.1	8.452875156	1.942591379	1982.742024	35.2177025	4987.648907	2873.48679	23083.01654	500.2322249	85.24951497	61.12686614	0.169062233	0.056676856	7.873040599	51.63404995	0.017124714	0.024843779	5.871133938	2.326947288	3.230134402	0.023177151	mg-of-analyte_per_kg-of-seed
NA	8	P24SP15S-2	6	653	2	3	NA	NA	332	23:02:09 Fri 13-Mar-20	P24SP15S-2	secondary	sec_4	4	24	15	control	none	none	51.7	6.813488719	2.098887027	1894.327674	1.44734175	4495.854477	2696.971557	20491.27893	603.8120786	82.36227909	59.64528601	0.164935333	0.051093224	7.079033735	60.69139227	0.014671012	0.039162578	5.246202994	2.012681574	3.383878761	0.020666437	mg-of-analyte_per_kg-of-seed
NA	15	P24SP15S-3	17	664	2	3	NA	NA	343	23:45:04 Fri 13-Mar-20	P24SP15S-3	secondary	sec_4	4	24	15	control	none	none	51.3	8.173026852	2.74126925	1836.235346	1.421874351	4526.286666	2789.747676	20282.89707	431.5119091	78.35846979	57.42707432	0.153119949	0.036254742	7.135203261	47.03057528	0.014415296	0.038270244	5.227394386	1.943355151	3.261309374	0.012247683	mg-of-analyte_per_kg-of-seed
NA	82	P24SP1S-1	86	407	2	2	NA	NA	86	19:30:48 Wed 04-Mar-20	P24SP1S-1	secondary	sec_1	1	24	1	control	none	none	53.8	7.719593864	1.801939052	1968.047512	1.468173966	4427.373501	2359.07027	21375.96423	738.7262472	67.30002769	62.18578036	0.144849061	0.086039621	6.383944419	74.17112924	0.013307752	0.051321179	5.95591421	2.918550136	3.098521664	0.018339912	mg-of-analyte_per_kg-of-seed
NA	84	P24SP1S-2	84	405	2	2	NA	NA	84	19:23:01 Wed 04-Mar-20	P24SP1S-2	secondary	sec_1	1	24	1	control	none	none	52.7	7.797351098	2.152744377	1884.406184	0.880193125	4176.553844	2753.506508	20166.90641	641.3644915	66.12932891	55.2892973	0.132962651	0.034279905	6.188580449	66.7493543	0.009664822	0.0465676	5.602296543	2.781470409	2.808371027	0.017498902	mg-of-analyte_per_kg-of-seed
NA	100	P24SP1S-3	121	442	2	2	NA	NA	121	03:24:47 Tue 10-Mar-20	P24SP1S-3	secondary	sec_1	1	24	1	control	none	none	51.1	8.960656675	1.793502015	1896.813238	1.23169089	4356.744312	3138.134182	19865.29436	733.9646237	68.82731845	58.57147399	0.146552035	0.02021268	6.254306607	77.02555368	0.010175977	0.041108216	5.652628741	2.559633423	2.869010176	0.024543105	mg-of-analyte_per_kg-of-seed
NA	22	P24SP20S-1	25	672	2	3	NA	NA	351	00:16:18 Sat 14-Mar-20	P24SP20S-1	secondary	sec_5	5	24	20	control	none	none	51.9	9.171576155	4.55202482	2237.600575	11.50276722	4917.344688	2947.799339	21073.79813	487.2156774	82.989153	65.22629942	0.173858064	0.038089404	7.772571291	45.66444162	0.019078983	0.075753712	5.659076704	3.343112824	4.226500591	0.016588752	mg-of-analyte_per_kg-of-seed
NA	27	P24SP20S-2	38	685	2	3	NA	NA	364	01:07:00 Sat 14-Mar-20	P24SP20S-2	secondary	sec_5	5	24	20	control	none	none	52	9.605746627	3.053736641	1800.18081	3.767464248	4412.833656	2790.596333	20350.32819	442.0974433	75.75745367	46.16156058	0.140534257	0.038173927	6.96818234	48.62436113	0.011925485	0.066590273	5.346532829	2.770099287	2.921123666	0.015105057	mg-of-analyte_per_kg-of-seed
NA	102	P24SP20S-3	115	762	2	3	NA	NA	441	06:07:21 Sat 14-Mar-20	P24SP20S-3	secondary	sec_5	5	24	20	control	none	none	54.8	8.627893863	4.24449778	2048.412738	1.631613244	4719.275097	2716.975712	21971.86643	611.5778943	81.17884272	60.99656899	0.162878002	0.038885613	7.567791535	59.52260204	0.016211047	0.06555434	5.971935043	3.141415997	3.549826174	0.018326494	mg-of-analyte_per_kg-of-seed
NA	111	P24SP5S-1	128	449	2	2	NA	NA	128	03:52:08 Tue 10-Mar-20	P24SP5S-1	secondary	sec_2	2	24	5	control	none	none	52.2	8.765146735	1.301102738	2042.638353	5.500837361	4500.339123	3039.38329	23042.9271	455.7878498	77.58987889	74.37484667	0.174380352	0.029040329	7.300116409	45.33994556	0.015259632	0.059327586	5.928871811	2.592687565	3.122075383	0.016780432	mg-of-analyte_per_kg-of-seed
NA	123	P24SP5S-2	149	470	2	2	NA	NA	149	05:14:06 Tue 10-Mar-20	P24SP5S-2	secondary	sec_2	2	24	5	control	none	none	57.8	8.797325422	0.992987345	2110.358872	1.113720423	4782.158512	3348.968207	24306.04727	436.7494554	74.46862071	79.62728444	0.169087461	0.019038404	6.884843423	43.15732161	0.00761159	0.063064685	6.371512265	2.846864791	3.643508859	0.0155848	mg-of-analyte_per_kg-of-seed
NA	91	P24SP5S-3	106	427	2	2	NA	NA	106	02:26:15 Tue 10-Mar-20	P24SP5S-3	secondary	sec_2	2	24	5	control	none	none	57.1	9.698935837	1.706141861	2099.548166	1.489873809	4567.812452	3888.933427	24756.69394	986.379668	72.95525895	76.94088941	0.188597641	0.029571091	6.770986092	101.7282428	0.014540645	0.083725346	6.41517768	2.87434102	3.924130183	0.019087227	mg-of-analyte_per_kg-of-seed
NA	58	P28SP10S-1	59	380	2	2	NA	NA	59	17:45:28 Wed 04-Mar-20	P28SP10S-1	secondary	sec_3	3	28	10	control	none	none	53.3	8.309980672	3.354143388	2271.553016	1.023500879	4719.68926	3769.780176	23961.7699	619.6230471	81.17142027	62.54032739	0.082768263	0.027517485	6.441819415	39.56160546	0.01583251	0.143095843	9.943926872	4.656236518	2.105694081	0.020240812	mg-of-analyte_per_kg-of-seed
NA	22	P28SP10S-2	25	346	2	2	NA	NA	25	20:08:38 Tue 03-Mar-20	P28SP10S-2	secondary	sec_3	3	28	10	control	none	none	52.8	7.791354465	1.98720239	2109.30648	0.620270253	4445.836361	2765.344743	22951.1684	676.4654515	82.07578591	54.5056571	0.087227423	0.030550448	6.541153632	54.98225314	0.012450281	0.061233523	9.09244595	4.560900556	1.820854925	0.021437062	mg-of-analyte_per_kg-of-seed
NA	26	P28SP10S-3	41	362	2	2	NA	NA	41	16:35:16 Wed 04-Mar-20	P28SP10S-3	secondary	sec_3	3	28	10	control	none	none	55	8.00442563	2.695704807	2041.05923	0.528436725	4795.829125	2385.115246	23630.13719	542.4855533	80.44449026	49.70930646	0.073660023	0.02288956	6.514903955	41.84008843	0.016568087	0.06150068	9.119116587	4.548870735	1.749959118	0.029362769	mg-of-analyte_per_kg-of-seed
NA	28	P28SP15S-1	39	360	2	2	NA	NA	39	16:27:28 Wed 04-Mar-20	P28SP15S-1	secondary	sec_4	4	28	15	control	none	none	51.1	8.189899185	2.611378559	1982.577412	0.673690574	4558.693709	2453.63415	24191.48576	657.6319581	72.83589047	54.62506279	0.106905166	0.027401153	6.497696873	49.4259165	0.017117173	0.045108718	8.325741557	4.774429457	2.652564066	0.020529675	mg-of-analyte_per_kg-of-seed
NA	33	P28SP15S-2	34	355	2	2	NA	NA	34	16:08:00 Wed 04-Mar-20	P28SP15S-2	secondary	sec_4	4	28	15	control	none	none	55.8	8.69658743	2.182656684	2075.516845	0.705900713	4468.686129	3374.718192	25258.36099	664.8170903	75.82881393	56.20186686	0.115627859	0.047269239	6.294267217	46.98783934	0.013402974	0.063873265	9.091281776	4.694560101	3.230170682	0.02100933	mg-of-analyte_per_kg-of-seed
NA	37	P28SP15S-3	44	365	2	2	NA	NA	44	16:46:59 Wed 04-Mar-20	P28SP15S-3	secondary	sec_4	4	28	15	control	none	none	50.7	8.452731352	3.166665774	2048.497931	0.82607297	4560.986515	2916.408217	25936.95296	639.3945155	77.81083089	53.93206724	0.106328234	0.043025329	6.780508394	51.29945332	0.01632566	0.046444296	9.042881237	4.69323206	2.366733947	0.020085405	mg-of-analyte_per_kg-of-seed
NA	41	P28SP19S-1	48	369	2	2	NA	NA	48	17:02:34 Wed 04-Mar-20	P28SP19S-1	secondary	sec_5	5	28	19	control	none	none	50.7	8.444243538	16.09747969	2274.658028	0.602743484	4745.98565	3196.405886	22518.57026	735.3759722	87.68807976	68.00694452	0.1061032	0.02961518	7.19312336	49.03945066	0.02185192	0.091278353	10.1552545	5.180997998	2.211112768	0.019623584	mg-of-analyte_per_kg-of-seed
NA	51	P28SP19S-2	67	388	2	2	NA	NA	67	18:16:42 Wed 04-Mar-20	P28SP19S-2	secondary	sec_5	5	28	19	control	none	none	51.2	8.459723499	17.16309998	2298.680392	0.50952156	4684.77033	3269.597187	20860.61911	615.9031095	82.85127358	65.83288393	0.106431356	0.033250665	6.996482292	40.02073291	0.019869435	0.015955725	9.437115971	5.140159035	2.039299346	0.020314753	mg-of-analyte_per_kg-of-seed
NA	57	P28SP19S-3	60	381	2	2	NA	NA	60	17:49:22 Wed 04-Mar-20	P28SP19S-3	secondary	sec_5	5	28	19	control	none	none	53.9	8.61694651	12.94320837	2308.910746	0.71667655	4622.383414	3582.648383	22981.95659	671.7840848	85.60919506	68.64500121	0.106906063	0.037835685	7.074123205	39.68536075	0.015114964	0.147303878	10.4498532	5.931264707	2.150954317	0.017936126	mg-of-analyte_per_kg-of-seed
NA	43	P28SP1S-1	50	371	2	2	NA	NA	50	17:10:21 Wed 04-Mar-20	P28SP1S-1	secondary	sec_1	1	28	1	control	none	none	51.9	9.360583031	2.429687104	2150.637231	0.718610142	4371.152551	2663.94829	22336.65947	705.1917887	71.38420041	62.37758008	0.097543089	0.026142797	6.084868242	50.95141382	0.015730208	0.070387044	8.716951622	4.817200909	2.591481727	0.017329175	mg-of-analyte_per_kg-of-seed
NA	44	P28SP1S-2	51	372	2	2	NA	NA	51	17:14:15 Wed 04-Mar-20	P28SP1S-2	secondary	sec_1	1	28	1	control	none	none	50.3	8.876865909	2.226779388	2127.733058	0.660886349	4335.053375	2787.878162	23115.07272	671.4164839	69.90870121	58.76040025	0.100147485	0.026934787	6.35217395	47.95843314	0.012875328	0.088791014	8.570207117	5.214350462	2.455604062	0.025211457	mg-of-analyte_per_kg-of-seed
NA	3	P28SP1S-3	12	333	2	2	NA	NA	12	19:17:57 Tue 03-Mar-20	P28SP1S-3	secondary	sec_1	1	28	1	control	none	none	50.2	8.4970814	1.732121777	2052.56399	1.808970974	4070.129883	2602.501483	22573.75697	576.8654253	67.76685408	53.93084837	0.084981442	0.024271997	6.257366605	36.63797392	0.011940852	0.030850024	8.312423053	5.187900838	2.308398999	0.016171797	mg-of-analyte_per_kg-of-seed
NA	17	P28SP5S-1	19	340	2	2	NA	NA	19	19:45:13 Tue 03-Mar-20	P28SP5S-1	secondary	sec_2	2	28	5	control	none	none	52.2	8.672123579	2.019543196	2028.445535	0.641735897	4171.373867	2931.995047	22713.18589	577.9043522	65.0555896	58.81869945	0.094205777	0.024937784	5.840707404	41.53246702	0.009610804	0.050083818	7.863733758	4.564458884	2.786253107	0.022262989	mg-of-analyte_per_kg-of-seed
NA	67	P28SP5S-2	77	398	2	2	NA	NA	77	18:55:42 Wed 04-Mar-20	P28SP5S-2	secondary	sec_2	2	28	5	control	none	none	55.5	9.033840805	2.094194661	2074.801489	1.267356208	4524.712027	2293.858098	24630.1772	1011.151234	68.45192561	61.16528763	0.102030741	0.03664186	6.162158967	97.1728222	0.012024185	0.062506183	8.026129264	4.465430328	2.627942047	0.0176101	mg-of-analyte_per_kg-of-seed
NA	61	P28SP5S-3	70	391	2	2	NA	NA	70	18:28:24 Wed 04-Mar-20	P28SP5S-3	secondary	sec_2	2	28	5	control	none	none	52.4	8.523960574	1.931784579	2035.552718	1.896748051	4199.98205	2978.830692	22874.05554	523.4939943	67.20400345	56.91514682	0.085791554	0.048720833	6.194679073	37.37406785	0.010595656	0.020620861	7.795830981	4.385096488	2.427310615	0.015506688	mg-of-analyte_per_kg-of-seed
NA	31	P30SP10S-1	36	357	2	2	NA	NA	36	16:15:47 Wed 04-Mar-20	P30SP10S-1	secondary	sec_3	3	30	10	control	none	none	52.9	9.207236051	1.527810919	2301.384112	0.520374216	4873.745527	2578.347214	25114.14392	692.5754086	79.60172367	76.1358142	0.140903465	0.037043403	6.934096748	45.29701575	0.006271732	0.084281146	5.982899708	4.031421887	3.591355522	0.02312773	mg-of-analyte_per_kg-of-seed
NA	35	P30SP10S-2	29	350	2	2	NA	NA	29	20:24:12 Tue 03-Mar-20	P30SP10S-2	secondary	sec_3	3	30	10	control	none	none	55.7	8.228183428	1.597972921	2156.688709	0.768428049	4619.808299	2733.543275	25425.13881	580.7716716	83.61691156	66.08020434	0.132810652	0.031990635	6.877085356	39.60081667	0.007767639	0.049185751	5.582905227	4.030839697	3.144432722	0.014600017	mg-of-analyte_per_kg-of-seed
NA	62	P30SP10S-3	71	392	2	2	NA	NA	71	18:32:17 Wed 04-Mar-20	P30SP10S-3	secondary	sec_3	3	30	10	control	none	none	57.9	8.242280729	1.856791697	2149.124044	1.142975063	4404.093426	3035.123971	23926.65103	853.4551478	79.64356919	61.4348881	0.12954516	0.045535153	6.694295425	65.91122021	0.01353496	0.054851483	5.518774647	4.037610283	2.843745966	0.018862935	mg-of-analyte_per_kg-of-seed
NA	69	P30SP15S-1	79	400	2	2	NA	NA	79	19:03:30 Wed 04-Mar-20	P30SP15S-1	secondary	sec_4	4	30	15	control	none	none	55.8	7.802448191	1.443647178	1949.499909	0.663866436	4757.594722	2465.660493	23903.50764	441.5462634	82.49275864	69.21000761	0.156819249	0.029387111	8.295963284	40.67184496	0.013497307	0.098122967	5.169699013	2.723748576	4.018337598	0.022418302	mg-of-analyte_per_kg-of-seed
NA	72	P30SP15S-2	82	403	2	2	NA	NA	82	19:15:11 Wed 04-Mar-20	P30SP15S-2	secondary	sec_4	4	30	15	control	none	none	55.9	7.136294084	1.51463241	1912.380891	0.841185536	4665.744064	2481.763172	22416.9437	599.2170913	85.6751644	68.78352438	0.155387692	0.030938738	7.804203562	59.36099661	0.013276401	0.047374539	4.897554979	2.666086544	3.685476855	0.025583154	mg-of-analyte_per_kg-of-seed
NA	78	P30SP15S-3	90	411	2	2	NA	NA	90	19:46:24 Wed 04-Mar-20	P30SP15S-3	secondary	sec_4	4	30	15	control	none	none	53.1	6.995964428	1.838524704	1938.793058	0.862746366	4590.30586	2867.505135	24440.56243	1021.691546	79.67477568	69.45325964	0.165491596	0.037325466	7.88457702	101.3471351	0.012867555	0.06104887	5.157018845	3.184572292	3.905688842	0.032138613	mg-of-analyte_per_kg-of-seed
NA	7	P30SP1S-1	7	328	2	2	NA	NA	7	18:58:26 Tue 03-Mar-20	P30SP1S-1	secondary	sec_1	1	30	1	control	none	none	56.8	8.387961818	6.676836981	1940.821163	0.900785247	4533.102968	2323.610654	23647.06439	690.0651554	75.91273461	70.45305495	0.149819402	0.034653207	7.818592274	59.16020019	0.011038103	0.036793261	5.489225103	3.35421261	3.805959888	0.01437592	mg-of-analyte_per_kg-of-seed
NA	13	P30SP1S-2	15	336	2	2	NA	NA	15	19:29:38 Tue 03-Mar-20	P30SP1S-2	secondary	sec_1	1	30	1	control	none	none	57.3	7.330958854	1.452514778	2027.923777	0.649709007	4131.34867	2316.728197	24399.69005	564.8155709	82.90537403	72.52765346	0.161644928	0.035166108	7.912237775	46.39738987	0.008517455	0.04335271	5.39411242	3.361724131	4.39399658	0.016428153	mg-of-analyte_per_kg-of-seed
NA	4	P30SP1S-3	10	331	2	2	NA	NA	10	19:10:07 Tue 03-Mar-20	P30SP1S-3	secondary	sec_1	1	30	1	control	none	none	58.5	8.551223567	5.75093852	2008.875585	0.4164988	4561.455768	2550.516488	23333.53471	528.9906034	77.99540646	75.6726072	0.146904088	0.029639198	8.009874948	44.99860893	0.009923331	0.04104763	5.371189376	3.324651546	3.92040606	0.013933899	mg-of-analyte_per_kg-of-seed
NA	75	P30SP20S-1	94	415	2	2	NA	NA	94	20:02:03 Wed 04-Mar-20	P30SP20S-1	secondary	sec_5	5	30	20	control	none	none	51.9	7.203377823	32.78263236	2058.32704	0.944863528	4540.831227	4175.22068	21944.27232	1167.420474	85.44834129	54.45490027	0.172185891	0.055446644	8.725895696	112.0889143	0.011459193	0.061840433	4.95162957	2.937767052	3.222035759	0.024065532	mg-of-analyte_per_kg-of-seed
NA	79	P30SP20S-2	89	410	2	2	NA	NA	89	19:42:30 Wed 04-Mar-20	P30SP20S-2	secondary	sec_5	5	30	20	control	none	none	50.9	7.060546505	32.54116009	2024.744191	0.747932438	4710.407876	3036.488151	20412.19344	859.995402	84.63093225	58.04111307	0.150377701	0.050318465	8.603485615	78.55079061	0.010468707	0.051267168	4.948918816	3.180803454	3.245430782	0.021947206	mg-of-analyte_per_kg-of-seed
NA	86	P30SP20S-3	98	419	2	2	NA	NA	98	20:17:38 Wed 04-Mar-20	P30SP20S-3	secondary	sec_5	5	30	20	control	none	none	55.4	6.754780325	27.6275433	2023.133035	0.802935104	4354.705164	3503.08936	21287.33893	501.5568052	80.56574217	63.64213709	0.148768209	0.045803708	8.328287205	40.56875383	0.01068425	0.028203637	5.043344151	2.93878178	3.286102675	0.015844721	mg-of-analyte_per_kg-of-seed
NA	10	P30SP5S-1	4	325	2	2	NA	NA	4	18:46:45 Tue 03-Mar-20	P30SP5S-1	secondary	sec_2	2	30	5	control	none	none	58.1	7.893692841	1.699543962	1958.341656	0.522160513	4031.744062	2489.73644	23029.64902	454.9608935	71.84765517	74.16420402	0.150479742	0.035833808	7.014200546	34.36131772	0.008678996	0.04966704	5.388404237	3.335480208	2.922018669	0.01921956	mg-of-analyte_per_kg-of-seed
NA	20	P30SP5S-2	23	344	2	2	NA	NA	23	20:00:50 Tue 03-Mar-20	P30SP5S-2	secondary	sec_2	2	30	5	control	none	none	52	7.971538114	1.618322474	2135.321328	0.721504866	4345.659464	2821.908526	25635.23453	614.9093416	75.93456093	72.31140317	0.155515605	0.033795809	7.60686892	48.76558958	0.010374893	0.064294643	5.791229891	3.864546705	2.976839424	0.018432393	mg-of-analyte_per_kg-of-seed
NA	25	P30SP5S-3	42	363	2	2	NA	NA	42	16:39:10 Wed 04-Mar-20	P30SP5S-3	secondary	sec_2	2	30	5	control	none	none	57	8.44073725	2.019395202	2015.12523	0.733937966	4523.224943	2674.012878	24085.06598	478.3081586	74.66832863	66.77107565	0.143836131	0.028861933	7.614973831	39.01115873	0.009804296	0.052342682	5.399603553	3.565453477	2.673602853	0.013966888	mg-of-analyte_per_kg-of-seed
NA	234	P33SP10S-1	267	588	2	2	NA	NA	267	18:48:23 Fri 13-Mar-20	P33SP10S-1	secondary	sec_2	2	33	10	heated_shoots	none	treated	56.6	8.844639023	2.395322501	1611.229003	1.769452428	4138.318288	2809.936803	19703.89629	504.8667408	67.64610234	42.75055333	0.108599587	0.063635634	8.170633776	46.58306292	0.006011383	0.058045672	4.499681151	3.11853717	0.761589938	0.009674526	mg-of-analyte_per_kg-of-seed
NA	222	P33SP10S-2	252	573	2	2	NA	NA	252	17:49:43 Fri 13-Mar-20	P33SP10S-2	secondary	sec_2	2	33	10	heated_shoots	none	treated	57.4	8.424578597	1.995316588	1690.462249	1.289563852	4186.034984	2813.544475	20620.52505	580.6644991	65.79188161	44.82242487	0.112018753	0.047432476	8.328841929	49.01977172	0.006363958	0.051750888	4.61603942	3.063550555	0.593452599	0.006400841	mg-of-analyte_per_kg-of-seed
NA	226	P33SP10S-3	257	578	2	2	NA	NA	257	18:09:19 Fri 13-Mar-20	P33SP10S-3	secondary	sec_2	2	33	10	heated_shoots	none	treated	57.3	8.599839703	1.746134661	1624.928602	1.162299804	4136.385199	2648.303048	19795.65771	513.7507927	63.94879501	40.49845245	0.109049022	0.095117166	8.198796636	46.59333367	0.007073341	0.078242175	4.385704932	3.126433878	0.552975435	0.009766595	mg-of-analyte_per_kg-of-seed
NA	256	P33SP16S-1	295	616	2	2	NA	NA	295	20:37:39 Fri 13-Mar-20	P33SP16S-1	secondary	sec_3	3	33	16	heated_shoots	none	treated	50	10.33214056	2.310014591	1734.348174	1.535919462	4554.664925	3024.18901	21744.93468	548.04105	76.93851456	40.86529151	0.11416246	0.036620327	10.23285589	58.70680274	0.006407732	0.088426176	5.6879587	3.837052829	0.615004208	0.008560258	mg-of-analyte_per_kg-of-seed
NA	274	P33SP16S-2	310	631	2	2	NA	NA	310	21:36:18 Fri 13-Mar-20	P33SP16S-2	secondary	sec_3	3	33	16	heated_shoots	none	treated	53.9	9.243565478	2.174744909	1865.299284	1.436051936	4364.722626	2811.475327	21954.45958	526.1823343	75.77557948	52.46669366	0.122970893	0.059960536	10.87757416	52.97862733	0.009549332	0.052523722	6.449360978	3.724702138	0.666327029	0.011879905	mg-of-analyte_per_kg-of-seed
NA	272	P33SP16S-3	308	629	2	2	NA	NA	308	21:28:31 Fri 13-Mar-20	P33SP16S-3	secondary	sec_3	3	33	16	heated_shoots	none	treated	56	8.917453016	2.514297569	1832.766453	1.544128891	4510.808763	2720.208972	23515.90346	548.2687971	76.71504197	46.2059278	0.115358743	0.038756581	10.05955714	54.20916597	0.008398915	0.093874439	6.173147935	3.704792791	0.645969832	0.008991473	mg-of-analyte_per_kg-of-seed
NA	227	P33SP18S-1	258	579	2	2	NA	NA	258	18:13:13 Fri 13-Mar-20	P33SP18S-1	secondary	sec_4	4	33	18	heated_shoots	none	treated	59.8	13.37584318	2.270308985	1732.551191	1.779150242	4409.752146	2644.052277	21016.52145	459.8062189	71.20920108	47.07889501	0.099236981	0.048110702	8.291518142	48.06204121	0.006470235	0.038604789	5.779469875	2.973250362	0.523718268	0.00920627	mg-of-analyte_per_kg-of-seed
NA	238	P33SP18S-2	262	583	2	2	NA	NA	262	18:28:48 Fri 13-Mar-20	P33SP18S-2	secondary	sec_4	4	33	18	heated_shoots	none	treated	58.8	11.10603434	1.826911337	1834.726694	1.523874195	4626.210677	2960.711495	21205.64137	506.1475122	79.10512408	54.47244755	0.11558184	0.044636812	9.328376221	50.97131619	0.007873055	0.046618553	5.90198388	3.224580559	0.665971202	0.007209594	mg-of-analyte_per_kg-of-seed
NA	240	P33SP18S-3	260	581	2	2	NA	NA	260	18:21:00 Fri 13-Mar-20	P33SP18S-3	secondary	sec_4	4	33	18	heated_shoots	none	treated	52.1	12.43579511	2.180599323	1843.98839	2.464432476	4648.625107	2936.939716	20397.85187	496.1460317	77.6628111	56.74156256	0.10998259	0.029475167	9.199426098	50.5031908	0.00767888	0.05542671	5.705599753	3.115563239	0.585395926	0.00800756	mg-of-analyte_per_kg-of-seed
NA	271	P33SP20S-1	307	628	2	2	NA	NA	307	21:24:37 Fri 13-Mar-20	P33SP20S-1	secondary	sec_5	5	33	20	heated_shoots	none	treated	58	9.585005531	2.718479153	1923.39144	1.527262765	4505.694426	2923.194344	22793.93796	496.3098533	86.60570542	63.02549064	0.122152844	0.035398157	11.63639494	55.77031505	0.012668357	0.040569114	6.850096609	3.286395698	0.709046327	0.007556807	mg-of-analyte_per_kg-of-seed
NA	9	P33SP20S-2	5	652	2	3	NA	NA	331	22:58:15 Fri 13-Mar-20	P33SP20S-2	secondary	sec_5	5	33	20	heated_shoots	none	treated	53.1	9.814711701	2.847336852	1824.177336	2.784290427	4520.21178	2962.164664	20468.86676	448.5428897	86.84981515	58.2469542	0.114786023	0.034376904	11.28366427	54.26029119	0.010051653	0.030479649	6.11610553	3.080771074	0.614857073	0.014958385	mg-of-analyte_per_kg-of-seed
NA	19	P33SP20S-3	22	669	2	3	NA	NA	348	00:04:36 Sat 14-Mar-20	P33SP20S-3	secondary	sec_5	5	33	20	heated_shoots	none	treated	54.8	10.69889485	2.760740058	1957.596186	1.493655588	4893.667373	3067.382532	23666.31192	501.7628914	89.01573233	57.67228971	0.131348063	0.035597109	11.81786941	62.81492621	0.011555563	0.079283663	6.740043841	3.217045233	0.659594754	0.010721061	mg-of-analyte_per_kg-of-seed
NA	229	P33SP8S-1	272	593	2	2	NA	NA	272	19:07:51 Fri 13-Mar-20	P33SP8S-1	secondary	sec_1	1	33	8	heated_shoots	none	treated	55	9.99358326	2.180395275	1661.656287	1.611962183	4139.786355	2874.103085	20968.85029	547.2515469	63.56087032	45.36040566	0.10047952	0.03475048	7.617502246	46.0872057	0.004962317	0.038791595	4.980797672	3.366028014	0.541812316	0.007877371	mg-of-analyte_per_kg-of-seed
NA	230	P33SP8S-2	271	592	2	2	NA	NA	271	19:03:58 Fri 13-Mar-20	P33SP8S-2	secondary	sec_1	1	33	8	heated_shoots	none	treated	52.3	9.452044381	2.015404801	1643.909244	1.404175942	3965.91986	2698.083887	19857.67765	500.5196336	63.9891997	48.49438591	0.095964591	0.038209513	7.908655731	43.11595658	0.005448226	0.032435731	5.210146142	2.767541365	0.608149538	0.00590119	mg-of-analyte_per_kg-of-seed
NA	235	P33SP8S-3	265	586	2	2	NA	NA	265	18:40:29 Fri 13-Mar-20	P33SP8S-3	secondary	sec_1	1	33	8	heated_shoots	none	treated	54.3	9.515163688	2.214110857	1774.554136	1.336198818	4465.215462	2943.504376	21971.60479	522.6871029	67.18004075	49.08694165	0.111958605	0.047705808	8.758216098	47.49870373	0.009038858	0.029969817	5.53208861	3.37180966	0.597604363	0.008017083	mg-of-analyte_per_kg-of-seed
NA	211	P34SP12S-1	239	560	2	2	NA	NA	239	16:58:59 Fri 13-Mar-20	P34SP12S-1	secondary	sec_2	2	34	12	heated_shoots	none	treated	54.3	7.708787396	1.722741932	1676.154465	1.106110793	4282.405874	2717.753884	23032.49114	560.3547867	73.29347168	44.85062845	0.103203866	0.035297037	9.352818416	56.22288247	0.007216352	0.029836731	4.43656898	2.662723095	0.534294211	0.006581006	mg-of-analyte_per_kg-of-seed
NA	224	P34SP12S-2	254	575	2	2	NA	NA	254	17:57:30 Fri 13-Mar-20	P34SP12S-2	secondary	sec_2	2	34	12	heated_shoots	none	treated	53.5	8.950952602	2.597474698	1651.893401	1.932143077	5240.857072	2086.326828	21438.55807	476.3578583	74.88860465	41.53117733	0.096744367	0.107013987	8.713798087	56.90193575	0.00863263	-0.002638343	3.935316054	2.456672692	0.550959427	0.007712107	mg-of-analyte_per_kg-of-seed
NA	232	P34SP12S-3	269	590	2	2	NA	NA	269	18:56:10 Fri 13-Mar-20	P34SP12S-3	secondary	sec_2	2	34	12	heated_shoots	none	treated	51.5	11.33430836	2.408673359	1713.26138	1.806266086	4307.789904	2724.076606	23566.50147	515.9482821	78.32143362	46.20953822	0.102551224	0.074805714	9.555401767	49.54298612	0.008523708	0.045232546	4.445065018	2.70520018	0.541903064	0.00871764	mg-of-analyte_per_kg-of-seed
NA	231	P34SP13S-1	270	591	2	2	NA	NA	270	19:00:04 Fri 13-Mar-20	P34SP13S-1	secondary	sec_3	3	34	13	heated_shoots	none	treated	55.7	10.87005238	1.979382281	1701.996495	1.976267585	4105.871663	2508.547257	22636.5458	534.1936845	72.42220959	45.61096959	0.11793742	0.04910081	9.144436269	46.79436722	0.007316806	0.034072546	4.419309185	2.951203461	0.694066757	0.009140953	mg-of-analyte_per_kg-of-seed
NA	186	P34SP13S-2	213	534	2	2	NA	NA	213	15:17:22 Fri 13-Mar-20	P34SP13S-2	secondary	sec_3	3	34	13	heated_shoots	none	treated	53.9	8.857316892	3.683092177	1736.434481	1.082852083	4291.004176	2779.693832	23345.91244	476.5164043	71.83107674	44.24691352	0.122322195	0.031037036	9.543282375	47.24797565	0.008520094	0.050718413	4.569695485	2.71703808	0.74975934	0.007516488	mg-of-analyte_per_kg-of-seed
NA	188	P34SP13S-3	211	532	2	2	NA	NA	211	15:09:35 Fri 13-Mar-20	P34SP13S-3	secondary	sec_3	3	34	13	heated_shoots	none	treated	55.3	7.906956904	1.910739414	1660.863145	1.669455103	4282.357522	2810.658973	22006.03442	429.2837569	72.73889115	40.95901436	0.120656342	0.035087988	9.475331494	45.25686572	0.00854015	0.047683171	4.458898828	2.76848689	0.732822423	0.006112161	mg-of-analyte_per_kg-of-seed
NA	207	P34SP15S-1	243	564	2	2	NA	NA	243	17:14:34 Fri 13-Mar-20	P34SP15S-1	secondary	sec_4	4	34	15	heated_shoots	none	treated	50.4	10.18963048	2.185206521	1772.026137	1.745685112	4320.256333	2718.403509	23477.12998	488.1810777	73.76064124	42.62907752	0.112692805	0.034962314	10.3014341	51.38998614	0.006530413	0.048389932	4.484657116	2.813582136	0.635558318	0.00679467	mg-of-analyte_per_kg-of-seed
NA	214	P34SP15S-2	235	556	2	2	NA	NA	235	16:43:17 Fri 13-Mar-20	P34SP15S-2	secondary	sec_4	4	34	15	heated_shoots	none	treated	52.5	7.42984458	2.400306938	1715.085891	1.331044676	4389.908381	3073.793031	23277.28249	560.2649672	70.27575879	42.141144	0.110386101	0.041796207	9.411117304	62.84454078	0.006244835	0.046119618	4.287906946	2.590600947	0.638857429	0.00695028	mg-of-analyte_per_kg-of-seed
NA	215	P34SP15S-3	234	555	2	2	NA	NA	234	16:39:23 Fri 13-Mar-20	P34SP15S-3	secondary	sec_4	4	34	15	heated_shoots	none	treated	37.7	8.073691697	3.281606085	1709.930446	2.010356656	4115.904373	3266.693205	22004.49888	435.4815551	70.34733372	43.29325607	0.114100594	0.035835249	9.736118483	47.98001424	0.006383578	0.009064314	4.232349563	2.408898175	0.787268317	0.00921058	mg-of-analyte_per_kg-of-seed
NA	220	P34SP16S-1	250	571	2	2	NA	NA	250	17:41:55 Fri 13-Mar-20	P34SP16S-1	secondary	sec_5	5	34	16	heated_shoots	none	treated	52.1	13.1147903	2.916568058	1754.769413	2.28540084	4526.587855	3033.526859	23822.89035	684.6647091	76.0158212	41.85131854	0.119203253	0.04249194	9.411450904	70.7442483	0.008133261	0.042129835	4.408365512	2.647084338	0.583875553	0.010051699	mg-of-analyte_per_kg-of-seed
NA	217	P34SP16S-2	247	568	2	2	NA	NA	247	17:30:14 Fri 13-Mar-20	P34SP16S-2	secondary	sec_5	5	34	16	heated_shoots	none	treated	56.5	10.84129173	2.580970261	1788.966659	1.266619423	4425.429134	2795.187452	24951.40456	512.3545732	75.61363139	47.65694661	0.116855248	0.029945702	9.762815966	49.34464523	0.007162709	0.046163819	4.760741676	2.842642187	0.615039008	0.007647378	mg-of-analyte_per_kg-of-seed
NA	221	P34SP16S-3	251	572	2	2	NA	NA	251	17:45:49 Fri 13-Mar-20	P34SP16S-3	secondary	sec_5	5	34	16	heated_shoots	none	treated	51.3	8.083008691	2.691080184	1722.204153	1.152608814	4315.589525	2780.228655	23856.42479	644.0416171	72.89828212	43.42774949	0.116898012	0.044547385	8.934763982	57.96321942	0.006617153	0.053413845	4.441935314	2.749863553	0.609307088	0.011162	mg-of-analyte_per_kg-of-seed
NA	201	P34SP7S-1	229	550	2	2	NA	NA	229	16:19:54 Fri 13-Mar-20	P34SP7S-1	secondary	sec_1	1	34	7	heated_shoots	none	treated	57.6	6.993580264	1.694800725	1574.644117	1.095398874	4188.126633	2438.314693	23475.23536	571.7385819	65.44176117	36.42643585	0.066909708	0.037068952	6.336566861	46.77043856	0.005273125	0.137715258	3.236530804	2.493681977	0.433557096	0.00597958	mg-of-analyte_per_kg-of-seed
NA	204	P34SP7S-2	232	553	2	2	NA	NA	232	16:31:36 Fri 13-Mar-20	P34SP7S-2	secondary	sec_1	1	34	7	heated_shoots	none	treated	55.4	6.193765639	2.334856791	1587.07784	1.010592592	3951.815961	2373.492637	23126.49749	540.8978246	67.55749641	37.08162691	0.076318061	0.028534429	6.885650268	45.16629177	0.006198864	0.089632953	3.385414468	2.419860162	0.459083663	0.00669903	mg-of-analyte_per_kg-of-seed
NA	210	P34SP7S-3	240	561	2	2	NA	NA	240	17:02:52 Fri 13-Mar-20	P34SP7S-3	secondary	sec_1	1	34	7	heated_shoots	none	treated	51.2	7.775266643	2.13982148	1748.602425	1.064126409	4519.868799	2691.725941	23641.43456	563.463978	70.75734795	39.77282405	0.088749327	0.049723134	7.819361679	49.8365532	0.006323319	0.060999381	3.613461159	2.611118246	0.526850752	0.00632341	mg-of-analyte_per_kg-of-seed
NA	200	P35SP17S-1	228	549	2	2	NA	NA	228	16:16:00 Fri 13-Mar-20	P35SP17S-1	secondary	sec_5	5	35	17	heated_shoots	none	treated	51.1	8.592902299	5.862068802	1707.926128	14.41841957	3986.224156	2537.920439	23208.86821	559.1963654	80.45246757	41.78648878	0.098485597	0.0480251	9.413718852	53.11753482	0.012362076	0.109253439	5.285947637	3.222753129	0.395262939	0.008604344	mg-of-analyte_per_kg-of-seed
NA	202	P35SP17S-2	230	551	2	2	NA	NA	230	16:23:48 Fri 13-Mar-20	P35SP17S-2	secondary	sec_5	5	35	17	heated_shoots	none	treated	51.4	9.665872519	2.804027549	1798.216482	1.024905163	4517.613771	2918.420376	24599.313	579.5447591	85.7594833	43.51787036	0.110535614	0.043431873	9.970682342	55.97375604	0.011729957	0.045950823	5.717617194	3.553450137	0.493881573	0.008378049	mg-of-analyte_per_kg-of-seed
NA	184	P35SP1S-1	215	536	2	2	NA	NA	215	15:25:09 Fri 13-Mar-20	P35SP1S-1	secondary	sec_1	1	35	1	heated_shoots	none	treated	53.1	9.604473292	1.58449638	1964.787747	3.202519415	4558.341324	2681.344734	22138.53123	527.3511337	82.50941868	83.37000015	0.156853961	0.037799901	8.665288308	44.26309712	0.009165098	0.055311511	6.110363037	2.7541248	2.350622553	0.012630887	mg-of-analyte_per_kg-of-seed
NA	175	P35SP1S-2	199	520	2	2	NA	NA	199	14:22:45 Fri 13-Mar-20	P35SP1S-2	secondary	sec_1	1	35	1	heated_shoots	none	treated	53.2	9.233827089	2.177685714	1960.357523	1.63601204	4370.714958	2499.16293	21372.81157	610.1537784	83.55090214	81.7547908	0.169011165	0.038345426	8.5614899	50.82102734	0.007475108	0.056378679	6.042420805	3.053573044	2.418145775	0.015615576	mg-of-analyte_per_kg-of-seed
NA	179	P35SP1S-3	194	515	2	2	NA	NA	194	14:03:11 Fri 13-Mar-20	P35SP1S-3	secondary	sec_1	1	35	1	heated_shoots	none	treated	52.9	10.19220849	1.969180648	1978.389162	0.844970065	4347.507128	2696.000466	22174.65117	555.5212085	85.62789406	82.60689708	0.152009949	0.039374319	8.914042471	46.63800323	0.006282033	0.060619889	6.297145546	2.521433114	2.447821942	0.014778931	mg-of-analyte_per_kg-of-seed
NA	171	P35SP2S-1	203	524	2	2	NA	NA	203	14:38:19 Fri 13-Mar-20	P35SP2S-1	secondary	sec_2	2	35	2	heated_shoots	none	treated	55.2	9.531592481	2.152266873	1858.768653	1.422652394	4277.217167	2851.779651	21442.18382	526.8525457	82.34226347	72.66250324	0.160453972	0.039097182	8.778801393	46.96846839	0.008407622	0.04380786	5.854085936	3.032731529	2.399376123	0.011481133	mg-of-analyte_per_kg-of-seed
NA	185	P35SP2S-2	214	535	2	2	NA	NA	214	15:21:16 Fri 13-Mar-20	P35SP2S-2	secondary	sec_2	2	35	2	heated_shoots	none	treated	55.4	9.402650733	1.904999021	1907.81148	1.201476574	4492.84102	2843.180852	21296.11452	530.1293418	83.31062425	74.74042504	0.165731229	0.041241609	9.267428535	47.13407551	0.009510824	0.049908386	5.658007274	3.281654684	2.168200632	0.01510367	mg-of-analyte_per_kg-of-seed
NA	178	P35SP3S-1	195	516	2	2	NA	NA	195	14:07:04 Fri 13-Mar-20	P35SP3S-1	secondary	sec_3	3	35	3	heated_shoots	none	treated	54.8	11.39601967	2.810884521	2052.173729	1.071138549	4385.143043	2663.853118	20245.89605	581.7727635	86.86032416	89.74633629	0.19149902	0.045845959	9.330077804	46.00261588	0.009347726	0.037205157	6.410167402	3.327982227	2.734175668	0.015515748	mg-of-analyte_per_kg-of-seed
NA	181	P35SP3S-2	219	540	2	2	NA	NA	219	15:40:48 Fri 13-Mar-20	P35SP3S-2	secondary	sec_3	3	35	3	heated_shoots	none	treated	50	11.37568627	3.643419723	1956.625205	7.175490661	4367.210146	3026.456049	22497.77895	602.5147964	84.80387317	79.415606	0.170407485	0.116197626	9.058498026	76.64943612	0.010494913	0.083104556	6.356133276	3.476688537	2.185734709	0.014269984	mg-of-analyte_per_kg-of-seed
NA	191	P35SP9S-1	208	529	2	2	NA	NA	208	14:57:54 Fri 13-Mar-20	P35SP9S-1	secondary	sec_4	4	35	9	heated_shoots	none	treated	54.1	8.273686084	2.189040141	1603.610788	0.977105108	4293.316168	2583.681421	22664.09116	571.6649639	81.98787887	40.55017565	0.111288313	0.032519996	8.41734887	57.3806863	0.009339609	0.069299873	5.084412124	2.926794054	0.478696839	0.007512268	mg-of-analyte_per_kg-of-seed
NA	195	P35SP9S-2	222	543	2	2	NA	NA	222	15:52:30 Fri 13-Mar-20	P35SP9S-2	secondary	sec_4	4	35	9	heated_shoots	none	treated	53.1	8.54663287	2.598664107	1738.362514	1.611555537	4696.266869	2853.376346	24587.03741	654.742649	86.07037816	46.08967286	0.111370673	0.049578091	8.773763778	65.84781651	0.014524752	0.089688901	5.41578123	2.857993275	0.659083437	0.01334607	mg-of-analyte_per_kg-of-seed
NA	193	P35SP9S-3	220	541	2	2	NA	NA	220	15:44:42 Fri 13-Mar-20	P35SP9S-3	secondary	sec_4	4	35	9	heated_shoots	none	treated	58.5	7.899583983	2.374326683	1664.204639	1.478220427	4386.250788	2700.370935	23615.20335	498.4875256	83.26835667	37.94386504	0.100943889	0.036062879	8.562181076	53.14940417	0.011570005	0.061503865	5.113642757	2.730905506	0.443847324	0.008528361	mg-of-analyte_per_kg-of-seed
NA	189	P37SP10S-1	210	531	2	2	NA	NA	210	15:05:41 Fri 13-Mar-20	P37SP10S-1	secondary	sec_4	4	37	10	heated_shoots	none	treated	53.7	6.407103159	2.017227208	1510.858559	1.015943756	4096.575531	2467.724311	23200.66059	488.9336725	63.72729687	39.80028966	0.092964357	0.02779261	5.879106414	44.0754899	0.007251884	0.065775714	3.226546146	2.518778156	0.511738539	0.006844198	mg-of-analyte_per_kg-of-seed
NA	205	P37SP10S-2	245	566	2	2	NA	NA	245	17:22:21 Fri 13-Mar-20	P37SP10S-2	secondary	sec_4	4	37	10	heated_shoots	none	treated	55.6	7.106801165	3.919052102	1520.915307	1.149572955	3858.976421	2185.596732	23558.69471	540.7668406	68.19443507	38.8135248	0.090496117	0.03240516	5.910615597	41.75898993	0.005610305	0.034103672	3.276853906	2.533509575	0.539661359	0.007492569	mg-of-analyte_per_kg-of-seed
NA	209	P37SP10S-3	241	562	2	2	NA	NA	241	17:06:46 Fri 13-Mar-20	P37SP10S-3	secondary	sec_4	4	37	10	heated_shoots	none	treated	55.3	8.07774128	2.236195376	1584.055487	1.517858597	4380.082027	2093.996593	23218.50397	532.4261251	68.31133554	40.38778066	0.095171739	0.048924681	6.025479627	46.39476183	0.007991154	0.035066452	3.230508562	2.479268282	0.518165112	0.005220293	mg-of-analyte_per_kg-of-seed
NA	245	P37SP11S-1	278	599	2	2	NA	NA	278	19:31:20 Fri 13-Mar-20	P37SP11S-1	secondary	sec_5	5	37	11	heated_shoots	none	treated	58.7	8.066525844	2.956735351	1477.948717	2.144906775	4314.981108	2544.337417	23564.2656	795.0327902	71.06996672	40.18729151	0.098038439	0.052002879	5.580548121	72.07527347	0.00845429	0.017215367	3.391984969	2.73833459	0.587145174	0.009442584	mg-of-analyte_per_kg-of-seed
NA	250	P37SP11S-2	283	604	2	2	NA	NA	283	19:50:49 Fri 13-Mar-20	P37SP11S-2	secondary	sec_5	5	37	11	heated_shoots	none	treated	55.6	7.768359932	2.597298352	1492.415677	1.51357221	3908.816767	2348.314882	23973.80936	512.4685856	68.88085145	41.11830139	0.09240994	0.045115806	5.891710479	41.98020761	0.007470937	0.020476362	3.59868301	2.547847963	0.574721838	0.006305688	mg-of-analyte_per_kg-of-seed
NA	254	P37SP11S-3	298	619	2	2	NA	NA	298	20:49:27 Fri 13-Mar-20	P37SP11S-3	secondary	sec_5	5	37	11	heated_shoots	none	treated	57.3	8.083042211	2.381749784	1652.133511	1.185387152	4431.177882	2671.023759	23707.40041	554.2957163	68.16409515	49.56811646	0.098687041	0.03218033	6.708718209	43.96886501	0.008103949	0.089648619	3.848779479	2.933723667	0.774243069	0.005649272	mg-of-analyte_per_kg-of-seed
NA	172	P37SP3S-1	202	523	2	2	NA	NA	202	14:34:26 Fri 13-Mar-20	P37SP3S-1	secondary	sec_1	1	37	3	heated_shoots	none	treated	52.3	5.258751933	2.084670679	1493.577906	2.714114283	4024.609093	2376.997127	21974.13418	521.3386774	72.37029716	37.11698308	0.090341945	0.026844214	6.554263737	44.97368159	0.005175686	0.051024657	3.228507184	2.448521866	0.647025458	0.007143236	mg-of-analyte_per_kg-of-seed
NA	177	P37SP3S-2	197	518	2	2	NA	NA	197	14:14:57 Fri 13-Mar-20	P37SP3S-2	secondary	sec_1	1	37	3	heated_shoots	none	treated	51.7	7.725566791	2.393998752	1642.373501	1.434858195	4304.300056	2644.752688	24172.62912	592.3452483	75.12889044	55.2773061	0.103903126	0.035601503	6.875141156	45.6067142	0.006779101	0.051782501	4.033160878	2.673767485	1.255640081	0.01317242	mg-of-analyte_per_kg-of-seed
NA	206	P37SP3S-3	244	565	2	2	NA	NA	244	17:18:27 Fri 13-Mar-20	P37SP3S-3	secondary	sec_1	1	37	3	heated_shoots	none	treated	51.4	9.30536977	2.75221822	1558.75165	2.107615333	4037.719261	2418.99666	22093.99957	538.214779	74.77582737	46.12223167	0.09069455	0.104959282	6.663302425	46.81182271	0.005449075	0.032291317	3.51189249	2.445130865	0.880621232	0.007811905	mg-of-analyte_per_kg-of-seed
NA	208	P37SP7S-1	242	563	2	2	NA	NA	242	17:10:40 Fri 13-Mar-20	P37SP7S-1	secondary	sec_2	2	37	7	heated_shoots	none	treated	55.9	8.075203892	2.078257801	1573.705503	1.444996957	4150.058397	2476.946338	23639.55692	559.556745	70.77767707	44.37354484	0.087562158	0.040483759	6.05646606	45.01540418	0.007265475	0.050586256	3.346272721	2.428475365	0.506621654	0.003636412	mg-of-analyte_per_kg-of-seed
NA	213	P37SP7S-2	237	558	2	2	NA	NA	237	16:51:11 Fri 13-Mar-20	P37SP7S-2	secondary	sec_2	2	37	7	heated_shoots	none	treated	52.8	8.073941192	3.749429258	1513.504766	1.836311761	4166.915165	2563.193808	23265.74754	550.7127672	74.37848922	38.99889491	0.083108548	0.037068397	5.926022695	50.16062794	0.006679368	0.048610359	3.214169759	2.321485769	0.443755869	0.004585595	mg-of-analyte_per_kg-of-seed
NA	237	P37SP7S-3	263	584	2	2	NA	NA	263	18:32:41 Fri 13-Mar-20	P37SP7S-3	secondary	sec_2	2	37	7	heated_shoots	none	treated	56.8	8.060555201	2.028663434	1589.259727	1.217952344	4364.57546	2655.830307	24635.93684	544.8123673	69.81542019	40.87048923	0.089219658	0.03407431	6.280279733	45.85221525	0.005896399	0.040869812	3.424240084	2.728480124	0.483756037	0.008255875	mg-of-analyte_per_kg-of-seed
NA	180	P37SP8S-1	193	514	2	2	NA	NA	193	13:59:17 Fri 13-Mar-20	P37SP8S-1	secondary	sec_3	3	37	8	heated_shoots	none	treated	55.1	8.153342871	1.996610677	1696.009077	1.133595543	4252.802601	2736.594652	23561.02889	535.2511314	68.71467057	42.14968738	0.09966936	0.030196823	6.952673626	44.51887769	0.005316656	0.083749181	3.942469783	2.911094234	0.643866942	0.010979293	mg-of-analyte_per_kg-of-seed
NA	182	P37SP8S-2	218	539	2	2	NA	NA	218	15:36:54 Fri 13-Mar-20	P37SP8S-2	secondary	sec_3	3	37	8	heated_shoots	none	treated	57.7	7.362039963	1.93553933	1655.67551	1.024678045	4439.203037	2811.398882	22336.30671	495.2923654	71.01185643	41.98056175	0.093167614	0.0298718	7.312079037	44.16957494	0.008924044	0.070501029	3.866910111	2.884259861	0.623284834	0.009714316	mg-of-analyte_per_kg-of-seed
NA	187	P37SP8S-3	212	533	2	2	NA	NA	212	15:13:28 Fri 13-Mar-20	P37SP8S-3	secondary	sec_3	3	37	8	heated_shoots	none	treated	59.7	7.60651761	1.911264286	1599.768141	1.372091282	4246.556066	2497.964876	22841.71157	604.2073552	67.48810342	46.18933491	0.097263565	0.029534537	6.551981743	48.35119657	0.00701483	0.047995372	3.742018082	2.722961169	0.630904987	0.006962616	mg-of-analyte_per_kg-of-seed
NA	228	P38SP12S-1	259	580	2	2	NA	NA	259	18:17:06 Fri 13-Mar-20	P38SP12S-1	secondary	sec_4	4	38	12	heated_shoots	none	treated	55.1	12.35477223	2.769296164	1898.721678	1.702475731	4160.169948	2640.52577	23037.12726	542.8931286	76.16324029	70.04943183	0.096824457	0.029670111	9.184355197	49.13220331	0.008343726	0.043359662	4.4934985	2.330572121	1.355280848	0.009106244	mg-of-analyte_per_kg-of-seed
NA	233	P38SP12S-2	268	589	2	2	NA	NA	268	18:52:17 Fri 13-Mar-20	P38SP12S-2	secondary	sec_4	4	38	12	heated_shoots	none	treated	55.8	11.57037423	2.459429156	1966.552244	1.595292554	4339.447624	2835.154536	25160.14667	563.3938614	76.82708485	65.97248171	0.099803143	0.050738238	9.690822061	49.7824603	0.009077385	0.025510069	4.67355125	2.650086336	1.287570006	0.00715532	mg-of-analyte_per_kg-of-seed
NA	239	P38SP12S-3	261	582	2	2	NA	NA	261	18:24:54 Fri 13-Mar-20	P38SP12S-3	secondary	sec_4	4	38	12	heated_shoots	none	treated	45.8	10.70355081	2.094339275	2025.284078	2.263210842	4502.550428	3184.315346	23970.01058	559.6745872	82.20761665	88.25937982	0.105994826	0.03193251	10.06171948	53.96786596	0.006987746	0.037756666	4.83549544	2.318286739	1.606569327	0.011100404	mg-of-analyte_per_kg-of-seed
NA	244	P38SP15S-1	277	598	2	2	NA	NA	277	19:27:26 Fri 13-Mar-20	P38SP15S-1	secondary	sec_5	5	38	15	heated_shoots	none	treated	51.2	8.093345819	2.822324547	1615.263167	1.97004988	4301.526628	2875.750891	21191.30676	1001.06469	74.82306732	42.42926995	0.095868395	0.036809534	7.219671848	101.7801922	0.006298768	0.017095931	3.670503365	2.72268453	0.739310958	0.011105824	mg-of-analyte_per_kg-of-seed
NA	192	P38SP15S-2	207	528	2	2	NA	NA	207	14:54:00 Fri 13-Mar-20	P38SP15S-2	secondary	sec_5	5	38	15	heated_shoots	none	treated	50.2	7.772868763	3.356457273	1643.419976	1.547264628	4416.565565	3018.153195	21693.98589	487.1399232	78.47820692	38.33580161	0.094781565	0.031748447	8.761195197	56.1100675	0.006161839	0.047248112	4.086211047	2.431522688	0.616433147	0.009928996	mg-of-analyte_per_kg-of-seed
NA	196	P38SP15S-3	223	544	2	2	NA	NA	223	15:56:24 Fri 13-Mar-20	P38SP15S-3	secondary	sec_5	5	38	15	heated_shoots	none	treated	51.1	8.181189773	3.119626018	1754.332736	1.180021281	4474.345241	2796.0054	23840.23481	635.7727884	79.45218318	45.32120232	0.080968592	0.041660777	8.387624743	63.95302554	0.007632849	0.093883606	4.220663133	2.837211434	0.600182781	0.008612647	mg-of-analyte_per_kg-of-seed
NA	198	P38SP2S-1	225	546	2	2	NA	NA	225	16:04:11 Fri 13-Mar-20	P38SP2S-1	secondary	sec_1	1	38	2	heated_shoots	none	treated	52.1	7.908299009	2.325446282	1927.204461	2.626066158	4530.610122	2143.67484	21287.66909	582.3424348	73.94998143	74.01740604	0.087329045	0.044549456	7.017563108	41.7789595	0.008615199	0.019441684	4.844313868	1.574717889	2.54463807	0.0116454	mg-of-analyte_per_kg-of-seed
NA	199	P38SP2S-2	227	548	2	2	NA	NA	227	16:12:06 Fri 13-Mar-20	P38SP2S-2	secondary	sec_1	1	38	2	heated_shoots	none	treated	51.9	8.822482693	2.218712945	2003.067843	2.076970315	4478.993615	1782.770638	20439.60194	572.3369935	72.47076898	75.57932466	0.085728926	0.060586744	6.722315002	37.68996039	0.007890422	0.055481539	4.757325178	1.569682708	2.919462642	0.010029539	mg-of-analyte_per_kg-of-seed
NA	203	P38SP2S-3	231	552	2	2	NA	NA	231	16:27:42 Fri 13-Mar-20	P38SP2S-3	secondary	sec_1	1	38	2	heated_shoots	none	treated	52.4	7.559951453	2.290354584	1852.251267	0.698636917	4278.418678	1960.657786	20480.95152	525.6367817	74.64529319	67.02787536	0.088414392	0.037206843	7.021569018	40.24324939	0.007624619	0.063075395	4.684135939	1.519625684	2.472490616	0.010642513	mg-of-analyte_per_kg-of-seed
NA	218	P38SP3S-1	248	569	2	2	NA	NA	248	17:34:08 Fri 13-Mar-20	P38SP3S-1	secondary	sec_2	2	38	3	heated_shoots	none	treated	50.1	13.23551174	4.049280823	2094.430568	2.906818208	4245.24157	2538.086039	23929.48082	714.7127746	77.66664668	98.0816408	0.116778276	0.03594546	7.136323563	55.34045615	0.007762462	0.059940119	5.448995958	2.168644669	4.507597322	0.013437047	mg-of-analyte_per_kg-of-seed
NA	219	P38SP3S-2	249	570	2	2	NA	NA	249	17:38:02 Fri 13-Mar-20	P38SP3S-2	secondary	sec_2	2	38	3	heated_shoots	none	treated	52.1	11.21493851	3.458715287	2127.525242	2.701300456	4469.968831	2617.583981	23046.45874	610.7255465	76.35167728	94.21036474	0.126280958	0.041194828	7.222959618	40.85363861	0.00780355	0.041691009	5.169629967	2.929980931	4.626511261	0.014206742	mg-of-analyte_per_kg-of-seed
NA	223	P38SP3S-3	253	574	2	2	NA	NA	253	17:53:37 Fri 13-Mar-20	P38SP3S-3	secondary	sec_2	2	38	3	heated_shoots	none	treated	57.3	11.77700171	3.787184782	1941.343766	1.708446004	4311.286297	2390.928534	22931.88344	579.2678351	72.29710344	83.33693322	0.110941448	0.053899901	6.881223797	43.63223348	0.009335469	0.036550061	5.112363632	2.56834986	4.037046358	0.012121762	mg-of-analyte_per_kg-of-seed
NA	212	P38SP6S-1	238	559	2	2	NA	NA	238	16:55:05 Fri 13-Mar-20	P38SP6S-1	secondary	sec_3	3	38	6	heated_shoots	none	treated	51.1	9.045914563	2.834438956	1957.226452	1.387591236	4250.317027	2868.11427	21261.9666	650.1845762	74.04091843	91.19795272	0.115125772	0.032969372	7.298924077	50.60377179	0.007024036	0.031326091	4.924145845	2.311589642	3.178151762	0.011103925	mg-of-analyte_per_kg-of-seed
NA	216	P38SP6S-2	233	554	2	2	NA	NA	233	16:35:29 Fri 13-Mar-20	P38SP6S-2	secondary	sec_3	3	38	6	heated_shoots	none	treated	50.5	10.96150921	3.921590607	1948.666881	1.686080892	4019.443559	2638.34294	21167.33555	607.865068	69.89460128	87.94832936	0.101878265	0.036392989	7.016835158	39.02975588	0.005611697	0.057821099	4.944626495	2.376588998	3.4753969	0.011216651	mg-of-analyte_per_kg-of-seed
NA	225	P38SP6S-3	255	576	2	2	NA	NA	255	18:01:24 Fri 13-Mar-20	P38SP6S-3	secondary	sec_3	3	38	6	heated_shoots	none	treated	53.5	15.41156697	4.695631623	2041.75529	2.75042542	5286.695097	813.0909896	20373.06218	530.8007487	77.07703718	91.02022816	0.113229742	0.051196407	8.163314849	47.71439247	0.01284357	-0.058496623	4.799589113	2.415684031	3.088024392	0.017617095	mg-of-analyte_per_kg-of-seed
NA	236	P41SP13S-2	264	585	2	2	NA	NA	264	18:36:35 Fri 13-Mar-20	P41SP13S-2	secondary	sec_4	4	41	13	heated_shoots	none	treated	52.5	10.97631772	1.927217083	2039.679143	4.058822232	4676.147496	2645.490313	19817.70609	527.1759577	77.50440277	102.3010783	0.119383779	0.062096637	8.661751107	45.52576257	0.009508672	0.043769552	7.293656906	3.080261534	4.051865502	0.01362592	mg-of-analyte_per_kg-of-seed
NA	153	P41SP13S-3	169	490	2	2	NA	NA	169	06:32:11 Tue 10-Mar-20	P41SP13S-3	secondary	sec_4	4	41	13	heated_shoots	none	treated	44.4	8.023937653	1.618493462	2102.816202	1.04637986	4443.240128	3987.238249	19448.95022	994.8360683	76.97718091	117.2976342	0.124325436	0.039121205	8.170544694	86.43653147	0.009569309	0.060161864	7.281969895	3.426817003	3.940381306	0.023249109	mg-of-analyte_per_kg-of-seed
NA	157	P41SP14S-1	180	501	2	2	NA	NA	180	13:08:37 Fri 13-Mar-20	P41SP14S-1	secondary	sec_5	5	41	14	heated_shoots	none	treated	51.9	5.677869085	1.385193341	1842.070706	0.949238397	4217.525753	2721.7674	21199.74957	611.1210886	75.966889	60.78536712	0.109396839	0.032058718	8.268182112	45.44453575	0.008008184	0.038160037	5.500789274	3.894012873	1.448162753	0.00787239	mg-of-analyte_per_kg-of-seed
NA	26	P41SP14S-2	39	686	2	3	NA	NA	365	01:10:54 Sat 14-Mar-20	P41SP14S-2	secondary	sec_5	5	41	14	heated_shoots	none	treated	51.5	11.58191697	3.171292575	1860.626386	5.402126513	4548.265032	2889.771927	20579.46494	523.5796727	77.58127936	76.51988755	0.107511173	0.038353013	8.500787407	41.58807483	0.010293094	0.069078507	5.995577643	3.073407937	2.551642917	0.018939496	mg-of-analyte_per_kg-of-seed
NA	147	P41SP14S-3	177	498	2	2	NA	NA	177	12:56:56 Fri 13-Mar-20	P41SP14S-3	secondary	sec_5	5	41	14	heated_shoots	none	treated	51.3	7.570500273	1.449748748	1905.110344	1.253112031	4259.993317	2664.869746	20254.57654	620.9056092	74.44189857	85.6822568	0.117523674	0.035594278	8.16119039	43.96051696	0.008960005	0.050384556	6.089031485	3.255813518	3.143642362	0.011284533	mg-of-analyte_per_kg-of-seed
NA	140	P41SP1S-1	160	481	2	2	NA	NA	160	05:57:03 Tue 10-Mar-20	P41SP1S-1	secondary	sec_1	1	41	1	heated_shoots	none	treated	55.5	7.274447017	0.919058604	1930.439362	0.66758574	4428.355719	3502.312255	15214.8337	551.3088741	76.16482317	80.34320361	0.085265133	0.012237279	7.279941428	44.65411594	0.006776287	0.053133256	5.600420874	3.298415215	2.513068033	0.014797298	mg-of-analyte_per_kg-of-seed
NA	146	P41SP1S-2	178	499	2	2	NA	NA	178	13:00:50 Fri 13-Mar-20	P41SP1S-2	secondary	sec_1	1	41	1	heated_shoots	none	treated	53.1	7.07597408	1.147441134	1853.465204	1.361452437	4573.605849	2448.143995	15097.81333	549.7384591	73.60475405	74.67292762	0.080588323	0.025540726	6.906393898	43.32202325	0.009545355	0.034382368	5.714824159	3.66486342	2.355705322	0.009219738	mg-of-analyte_per_kg-of-seed
NA	130	P41SP1S-3	141	462	2	2	NA	NA	141	04:42:52 Tue 10-Mar-20	P41SP1S-3	secondary	sec_1	1	41	1	heated_shoots	none	treated	54.1	7.488462208	3.396636595	2019.635753	1.074645197	4543.486635	3064.019917	17147.87991	525.0455275	74.61988033	90.11776032	0.086598873	0.017733822	7.195078959	37.23964722	0.010401376	0.043303633	6.189060457	3.531888518	2.593028272	0.013583016	mg-of-analyte_per_kg-of-seed
NA	154	P41SP6S-1	168	489	2	2	NA	NA	168	06:28:18 Tue 10-Mar-20	P41SP6S-1	secondary	sec_2	2	41	6	heated_shoots	none	treated	51.8	8.059489464	1.734710898	1988.460836	1.485524076	4592.219024	3547.167464	16326.92247	792.1737516	76.55265963	85.62629998	0.105281432	0.022206639	7.651082873	72.0621702	0.011486103	0.041778054	6.030218021	2.909869793	2.704025883	0.021370095	mg-of-analyte_per_kg-of-seed
NA	168	P41SP6S-2	192	513	2	2	NA	NA	192	13:55:24 Fri 13-Mar-20	P41SP6S-2	secondary	sec_2	2	41	6	heated_shoots	none	treated	52.4	7.813583611	1.556156272	2014.425288	1.39234079	4560.206517	2284.05532	16601.49038	550.0166608	74.12750514	89.91043942	0.092706448	0.028332311	7.394656034	44.89609281	0.008184274	0.037263331	6.123429046	2.748499851	2.709220324	0.011189893	mg-of-analyte_per_kg-of-seed
NA	174	P41SP6S-3	200	521	2	2	NA	NA	200	14:26:38 Fri 13-Mar-20	P41SP6S-3	secondary	sec_2	2	41	6	heated_shoots	none	treated	56.8	10.2806287	2.019979049	1987.527475	1.506235807	4699.297431	2504.012382	18127.83991	586.9204437	76.26468956	87.78156533	0.097837578	0.65628017	7.548793863	51.07297989	0.009131141	0.054007456	6.400818223	3.188229813	2.591157085	0.011825813	mg-of-analyte_per_kg-of-seed
NA	128	P41SP7S-1	143	464	2	2	NA	NA	143	04:50:40 Tue 10-Mar-20	P41SP7S-1	secondary	sec_3	3	41	7	heated_shoots	none	treated	52.5	7.067682017	1.010589051	2111.641747	10.94856864	4725.460058	2908.527689	17660.52686	526.8564786	76.63134644	83.82186433	0.09272396	0.026261794	7.533315472	37.48761171	0.007541999	0.026459944	6.396627324	3.869259541	2.597529856	0.009409048	mg-of-analyte_per_kg-of-seed
NA	159	P41SP7S-2	182	503	2	2	NA	NA	182	13:16:24 Fri 13-Mar-20	P41SP7S-2	secondary	sec_3	3	41	7	heated_shoots	none	treated	50.4	7.794500278	1.235640261	2116.457455	1.404582374	4863.97032	2390.372494	17448.92169	567.6374802	80.31011717	93.75049933	0.10197449	0.02667325	7.681823066	42.57091635	0.010783627	0.029971756	6.252230145	4.251216728	2.60875472	0.01117928	mg-of-analyte_per_kg-of-seed
NA	170	P41SP7S-3	204	525	2	2	NA	NA	204	14:42:13 Fri 13-Mar-20	P41SP7S-3	secondary	sec_3	3	41	7	heated_shoots	none	treated	57.2	7.606630886	1.367703958	1981.134775	1.36351657	4536.316206	2179.344684	17680.40577	543.9167032	73.87391853	83.57839868	0.089633236	0.02710585	7.103157714	39.0302599	0.009003668	0.048834532	6.170887655	3.497945836	2.629160842	0.011576893	mg-of-analyte_per_kg-of-seed
NA	137	P45SP10S-1	157	478	2	2	NA	NA	157	05:45:22 Tue 10-Mar-20	P45SP10S-1	secondary	sec_4	4	45	10	heated_shoots	none	treated	52	8.775786732	1.014079255	1870.0976	1.318522595	4472.81933	3535.213715	19724.1354	571.1838061	88.10288086	60.6920211	0.126855401	0.016795612	10.34809106	57.81739572	0.007707759	0.057950266	4.535232768	2.765380957	1.295512634	0.011681967	mg-of-analyte_per_kg-of-seed
NA	150	P45SP10S-2	172	493	2	2	NA	NA	172	06:43:52 Tue 10-Mar-20	P45SP10S-2	secondary	sec_4	4	45	10	heated_shoots	none	treated	56.5	8.065164758	1.743164747	1863.892615	0.823929461	4448.383549	3109.366446	20479.14079	556.6119163	85.06509046	56.95162697	0.121836509	0.017642367	10.04705989	54.22955161	0.006789235	0.057686314	4.628184506	2.936880178	1.082809403	0.012338724	mg-of-analyte_per_kg-of-seed
NA	143	P45SP10S-3	163	484	2	2	NA	NA	163	06:08:44 Tue 10-Mar-20	P45SP10S-3	secondary	sec_4	4	45	10	heated_shoots	none	treated	53.9	9.242557403	1.24237568	2076.143482	1.168728125	5025.203589	3511.321654	22380.12603	603.843832	97.00480685	64.02225181	0.142259876	0.019907728	11.41878078	62.60333213	0.01110845	0.090346652	5.064373987	3.101226654	1.316544735	0.018618887	mg-of-analyte_per_kg-of-seed
NA	145	P45SP17S-1	179	500	2	2	NA	NA	179	13:04:43 Fri 13-Mar-20	P45SP17S-1	secondary	sec_5	5	45	17	heated_shoots	none	treated	50.4	7.356523157	1.615761081	1723.925299	1.942811895	4215.120227	3082.809343	20729.1086	587.5103826	79.77210161	47.52366355	0.117881802	0.027205794	9.067718867	61.82588823	0.008552717	0.037012992	4.711671745	2.649046366	0.727041137	0.00743087	mg-of-analyte_per_kg-of-seed
NA	149	P45SP17S-2	173	494	2	2	NA	NA	173	06:47:46 Tue 10-Mar-20	P45SP17S-2	secondary	sec_5	5	45	17	heated_shoots	none	treated	51.2	10.00357464	2.387879969	1844.619996	1.125765377	4609.578793	3219.905943	21072.60508	515.9197332	86.08379521	58.15289441	0.115304154	0.013666985	9.527780498	57.69145723	0.005148507	0.058242161	4.849257504	2.553313093	0.846684802	0.005404556	mg-of-analyte_per_kg-of-seed
NA	156	P45SP17S-3	166	487	2	2	NA	NA	166	06:20:30 Tue 10-Mar-20	P45SP17S-3	secondary	sec_5	5	45	17	heated_shoots	none	treated	57.7	7.987322536	1.394072572	1827.137024	1.448966097	4624.564992	2406.568585	21440.08258	447.9647304	87.4060621	53.92724562	0.115022174	0.013904749	9.761458046	54.22357698	0.012814572	0.078923175	4.916107104	2.453263178	0.830436998	0.01898773	mg-of-analyte_per_kg-of-seed
NA	132	P45SP3S-1	139	460	2	2	NA	NA	139	04:35:04 Tue 10-Mar-20	P45SP3S-1	secondary	sec_1	1	45	3	heated_shoots	none	treated	51.1	8.386006738	1.304625042	1961.432513	1.057307149	4326.951589	2892.129777	19335.54371	605.0134862	82.69617336	93.84354323	0.113460175	0.016043828	8.232275752	43.97791103	0.004403122	0.040736284	5.743656767	2.450722892	3.042098784	0.012180994	mg-of-analyte_per_kg-of-seed
NA	165	P45SP3S-2	189	510	2	2	NA	NA	189	13:43:43 Fri 13-Mar-20	P45SP3S-2	secondary	sec_1	1	45	3	heated_shoots	none	treated	53.1	10.19559669	2.913404161	2103.264911	1.204251535	4555.204818	2554.947624	19860.38595	663.645597	84.12098734	105.986477	0.119550934	0.027863851	8.395810541	46.18025578	0.00810539	0.033574562	6.131536404	2.544070432	3.721132603	0.012556644	mg-of-analyte_per_kg-of-seed
NA	138	P45SP3S-3	158	479	2	2	NA	NA	158	05:49:15 Tue 10-Mar-20	P45SP3S-3	secondary	sec_1	1	45	3	heated_shoots	none	treated	56.6	8.878273127	1.767528644	2174.757776	0.976015233	4801.205222	2507.712605	22297.08213	756.5822801	89.61574018	101.0710745	0.129283381	0.01917145	9.237647694	55.86995288	0.01118986	0.060532992	6.761930958	3.09998815	3.301136516	0.02287257	mg-of-analyte_per_kg-of-seed
NA	148	P45SP5S-1	174	495	2	2	NA	NA	174	06:51:39 Tue 10-Mar-20	P45SP5S-1	secondary	sec_2	2	45	5	heated_shoots	none	treated	53.2	7.153857442	1.153556352	1683.786278	1.389331883	4400.903979	2922.689177	23403.69479	538.2330284	80.24857978	49.4535658	0.095271003	0.01041886	7.940373174	51.6577252	0.008682815	0.028293007	4.966931969	2.10537424	0.836480347	0.010322769	mg-of-analyte_per_kg-of-seed
NA	161	P45SP5S-2	184	505	2	2	NA	NA	184	13:24:11 Fri 13-Mar-20	P45SP5S-2	secondary	sec_2	2	45	5	heated_shoots	none	treated	58.3	5.496453685	1.285807737	1711.438045	1.148058953	4231.255019	2479.601838	23465.9504	540.3938564	84.8491092	44.92938241	0.101747975	0.022767485	8.461603961	51.07182226	0.005613202	0.042313159	5.022620513	2.161946207	0.791211345	0.005896993	mg-of-analyte_per_kg-of-seed
NA	158	P45SP5S-3	181	502	2	2	NA	NA	181	13:12:30 Fri 13-Mar-20	P45SP5S-3	secondary	sec_2	2	45	5	heated_shoots	none	treated	55	6.277735927	3.30543838	1705.275853	1.061260271	4243.77345	2562.931243	21844.38525	509.5736308	80.79623432	50.57418262	0.100076649	0.022975977	8.073373918	44.98095896	0.005259241	0.027664124	4.869568183	2.222680193	1.189287774	0.007507186	mg-of-analyte_per_kg-of-seed
NA	152	P45SP7S-1	170	491	2	2	NA	NA	170	06:36:05 Tue 10-Mar-20	P45SP7S-1	secondary	sec_3	3	45	7	heated_shoots	none	treated	56.3	7.130081633	1.712397138	1718.924537	1.035416354	4295.509909	2520.582238	22630.5313	568.9702752	76.45143282	46.82585862	0.099292016	0.012884651	7.0154098	50.21035288	0.007837976	0.077893458	4.706813798	2.090736158	1.192044141	0.014004646	mg-of-analyte_per_kg-of-seed
NA	166	P45SP7S-2	190	511	2	2	NA	NA	190	13:47:37 Fri 13-Mar-20	P45SP7S-2	secondary	sec_3	3	45	7	heated_shoots	none	treated	57.1	8.742720572	2.911953477	1800.465966	1.657209744	4355.12705	2779.130999	23653.91455	577.7927588	79.73134473	47.6350913	0.103512848	0.021763465	7.50386683	45.96880349	0.006471752	0.059946436	4.772341689	2.807279432	0.817187668	0.00809069	mg-of-analyte_per_kg-of-seed
NA	167	P45SP7S-3	191	512	2	2	NA	NA	191	13:51:30 Fri 13-Mar-20	P45SP7S-3	secondary	sec_3	3	45	7	heated_shoots	none	treated	57.7	6.912229817	1.321277922	1785.063117	1.173937401	4186.674511	2699.101662	23330.93811	533.2059778	78.83972366	46.02039196	0.104573118	0.021894272	7.63008985	44.46865389	0.006095898	0.044237884	4.739456349	2.551245288	0.768956074	0.007964597	mg-of-analyte_per_kg-of-seed
NA	59	P49SP13S-1	56	703	2	3	NA	NA	382	02:17:13 Sat 14-Mar-20	P49SP13S-1	secondary	sec_2	2	49	13	heated_roots_and_shoots	treated	treated	54.5	10.25455068	1.987973103	1865.753845	2.062539566	4627.595553	3197.364672	24373.25394	542.4201697	84.7268627	52.89304261	0.092662809	0.037521714	10.76601971	52.74296063	0.006066501	0.052013886	4.357693908	2.396239434	0.635762456	0.011100458	mg-of-analyte_per_kg-of-seed
NA	77	P49SP13S-2	89	736	2	3	NA	NA	415	04:25:52 Sat 14-Mar-20	P49SP13S-2	secondary	sec_2	2	49	13	heated_roots_and_shoots	treated	treated	55.5	9.82693858	2.220775474	1908.590304	1.903790112	4421.868987	3168.119366	26007.21048	739.7614568	76.25007826	56.03416107	0.101213037	0.030752392	9.986192094	72.59782251	0.005474599	0.057787531	5.179216068	2.535981507	0.756868709	0.011598934	mg-of-analyte_per_kg-of-seed
NA	64	P49SP13S-3	72	719	2	3	NA	NA	398	03:19:39 Sat 14-Mar-20	P49SP13S-3	secondary	sec_2	2	49	13	heated_roots_and_shoots	treated	treated	53.6	9.811594416	2.564508176	1970.146347	1.698016203	4869.405439	3288.333783	26115.08563	548.3806125	80.178822	55.16659994	0.097690401	0.023790857	10.93223548	51.18514738	0.005302323	0.083456692	5.123856047	2.527351753	0.804533166	0.006722401	mg-of-analyte_per_kg-of-seed
NA	80	P49SP15S-1	86	733	2	3	NA	NA	412	04:14:11 Sat 14-Mar-20	P49SP15S-1	secondary	sec_3	3	49	15	heated_roots_and_shoots	treated	treated	54.6	9.690093033	2.281018339	1902.328628	2.882130372	4584.610583	2985.649879	24295.32752	1352.659642	78.90592561	56.71545709	0.121682232	0.045335344	11.2055519	141.8880662	0.006341661	0.052330793	4.441268212	2.764484336	0.700944627	0.007422929	mg-of-analyte_per_kg-of-seed
NA	40	P49SP15S-2	45	692	2	3	NA	NA	371	01:34:18 Sat 14-Mar-20	P49SP15S-2	secondary	sec_3	3	49	15	heated_roots_and_shoots	treated	treated	52.2	11.51168618	2.3163848	1832.129307	6.368510902	4630.122662	3013.242034	21355.9216	686.5658569	94.19558351	57.46747567	0.10570814	0.033028682	11.38937653	77.83350488	0.010323025	0.063195674	4.15836291	2.295679001	0.700885337	0.008369624	mg-of-analyte_per_kg-of-seed
NA	44	P49SP15S-3	49	696	2	3	NA	NA	375	01:49:53 Sat 14-Mar-20	P49SP15S-3	secondary	sec_3	3	49	15	heated_roots_and_shoots	treated	treated	55.8	10.49651523	3.105884918	1796.80023	2.727511373	4636.023711	3166.778527	21691.61912	1686.003239	77.92550062	48.51296472	0.130183369	0.051726014	10.72812324	191.5660337	0.007814102	0.064491902	4.073933474	2.662119953	0.65083381	0.009696983	mg-of-analyte_per_kg-of-seed
NA	41	P49SP17S-1	46	693	2	3	NA	NA	372	01:38:12 Sat 14-Mar-20	P49SP17S-1	secondary	sec_4	4	49	17	heated_roots_and_shoots	treated	treated	57.2	9.168606245	3.911832726	1753.288737	3.35833985	4570.890898	3162.583746	23975.938	2171.693616	75.52013632	47.11663245	0.116891482	0.071789298	8.368460319	217.7567846	0.007740244	0.048393671	3.599916564	2.703428039	0.701670632	0.012959738	mg-of-analyte_per_kg-of-seed
NA	46	P49SP17S-2	52	699	2	3	NA	NA	378	02:01:38 Sat 14-Mar-20	P49SP17S-2	secondary	sec_4	4	49	17	heated_roots_and_shoots	treated	treated	54.9	8.54901581	2.404174556	1566.723471	2.687220893	4344.598664	2782.394966	22584.65515	603.8184228	67.95326707	41.31334882	0.078408718	0.040503396	7.690930695	54.32210928	0.004517527	0.05372962	3.170201281	2.24762618	0.593538234	0.010233457	mg-of-analyte_per_kg-of-seed
NA	57	P49SP17S-3	58	705	2	3	NA	NA	384	02:25:01 Sat 14-Mar-20	P49SP17S-3	secondary	sec_4	4	49	17	heated_roots_and_shoots	treated	treated	56	9.52081384	2.372052944	1727.644067	2.320690039	4466.220208	2894.304507	23846.69666	572.7545583	110.3563232	44.76765077	0.086919851	0.032692741	9.008836308	54.04153748	0.012936648	0.053503102	3.38364735	2.227440198	0.64796842	0.012448138	mg-of-analyte_per_kg-of-seed
NA	86	P49SP18S-1	96	743	2	3	NA	NA	422	04:53:11 Sat 14-Mar-20	P49SP18S-1	secondary	sec_5	5	49	18	heated_roots_and_shoots	treated	treated	53.1	8.155803638	1.748325676	1775.306059	1.20043081	4412.030724	2901.124888	23506.39668	462.2171725	72.42950235	44.36991948	0.072660557	0.035263731	10.11552356	50.63267497	0.004476116	0.046344749	4.11614414	2.417906732	0.587266484	0.006497946	mg-of-analyte_per_kg-of-seed
NA	81	P49SP18S-2	85	732	2	3	NA	NA	411	04:10:17 Sat 14-Mar-20	P49SP18S-2	secondary	sec_5	5	49	18	heated_roots_and_shoots	treated	treated	55.2	9.720574603	2.117205907	1860.134385	2.093708423	4507.610333	2956.950772	22638.88295	837.2714645	90.37802946	52.18159145	0.109139191	0.036137243	11.41223794	95.11248572	0.007459471	0.023924029	4.349675186	2.550503537	0.648750964	0.007567659	mg-of-analyte_per_kg-of-seed
NA	53	P49SP18S-3	63	710	2	3	NA	NA	389	02:44:33 Sat 14-Mar-20	P49SP18S-3	secondary	sec_5	5	49	18	heated_roots_and_shoots	treated	treated	52	11.4071503	2.455321829	1874.090781	1.837652409	4509.923215	2993.472667	22746.35758	502.7148437	75.43363912	50.56513973	0.099817839	0.096410202	11.11323415	57.64341825	0.004721356	0.051869093	4.43318622	2.513950444	0.648666486	0.013968784	mg-of-analyte_per_kg-of-seed
NA	43	P49SP5S-1	48	695	2	3	NA	NA	374	01:45:59 Sat 14-Mar-20	P49SP5S-1	secondary	sec_1	1	49	5	heated_roots_and_shoots	treated	treated	58.2	11.4482653	4.370168783	1862.334968	4.192208779	4702.070677	3093.438876	22963.78212	2508.476788	83.82178066	54.59740706	0.144023241	0.061660915	10.85228776	264.1263071	0.007511308	0.078333309	4.362281	2.688461102	0.900677015	0.015195345	mg-of-analyte_per_kg-of-seed
NA	47	P49SP5S-2	53	700	2	3	NA	NA	379	02:05:32 Sat 14-Mar-20	P49SP5S-2	secondary	sec_1	1	49	5	heated_roots_and_shoots	treated	treated	53.2	10.36197678	2.268166268	1770.123604	3.432366332	4405.138068	2987.414069	20669.71212	429.3535888	79.87169968	55.10895103	0.090009307	0.026700942	10.896093	53.38013183	0.002149022	0.058724668	3.869630393	1.850218275	0.879966804	0.009001991	mg-of-analyte_per_kg-of-seed
NA	50	P49SP5S-3	66	713	2	3	NA	NA	392	02:56:14 Sat 14-Mar-20	P49SP5S-3	secondary	sec_1	1	49	5	heated_roots_and_shoots	treated	treated	53.6	11.03207486	2.59828403	1897.111506	2.291557915	4709.035387	3029.793421	22882.91371	437.2008449	78.54848653	53.611868	0.099428494	0.045015433	11.26410679	55.0211794	0.001973118	0.058317889	4.302208484	2.137490605	0.855444373	0.00994677	mg-of-analyte_per_kg-of-seed
NA	114	P51SP12S-1	127	774	2	3	NA	NA	453	06:54:13 Sat 14-Mar-20	P51SP12S-1	secondary	sec_4	4	51	12	heated_roots_and_shoots	treated	treated	57.1	7.937227038	2.497635314	1686.872921	1.198348606	4451.10041	2729.376287	23996.69848	565.7993197	81.90285368	39.05497821	0.085572898	0.042199146	7.785796051	49.92793057	0.006174365	0.027972918	5.311630777	2.916348285	0.403965619	0.007973102	mg-of-analyte_per_kg-of-seed
NA	116	P51SP12S-2	129	776	2	3	NA	NA	455	07:02:00 Sat 14-Mar-20	P51SP12S-2	secondary	sec_4	4	51	12	heated_roots_and_shoots	treated	treated	58.4	8.293803221	2.548605966	1697.841657	2.383607113	4478.469586	2794.85633	24432.72774	564.6875402	82.81903117	36.90171306	0.085802068	0.051609787	7.871678583	50.51032803	0.00500976	0.061771096	5.401475919	2.978259624	0.384386953	0.007330188	mg-of-analyte_per_kg-of-seed
NA	157	P51SP12S-3	175	822	2	3	NA	NA	501	10:01:34 Sat 14-Mar-20	P51SP12S-3	secondary	sec_4	4	51	12	heated_roots_and_shoots	treated	treated	53.8	7.197533201	1.737899877	1727.529559	1.427799216	4380.548633	2829.609498	24688.09194	524.4509819	80.23130844	43.72915441	0.084666786	0.035290465	7.77518382	44.1620343	0.00653676	0.047229543	5.636393312	2.758306572	0.442358394	0.007221018	mg-of-analyte_per_kg-of-seed
NA	89	P51SP17S-1	99	746	2	3	NA	NA	425	05:04:52 Sat 14-Mar-20	P51SP17S-1	secondary	sec_5	5	51	17	heated_roots_and_shoots	treated	treated	50.1	8.896067353	2.432839856	1751.357851	4.590635449	4445.153485	2960.288776	22773.95713	665.8720447	80.85200255	46.83540406	0.069224027	0.040916506	9.437716697	68.27697906	0.00357091	0.068359941	4.459874873	2.70126925	0.667233057	0.00754027	mg-of-analyte_per_kg-of-seed
NA	90	P51SP17S-2	100	747	2	3	NA	NA	426	05:08:46 Sat 14-Mar-20	P51SP17S-2	secondary	sec_5	5	51	17	heated_roots_and_shoots	treated	treated	51.5	8.910717128	2.380532093	1744.808411	4.686858357	4412.146094	2907.632047	22989.71372	642.3847972	82.42473432	46.44332542	0.066038759	0.039976887	9.706916866	65.42641239	0.005911758	0.062794284	4.575962121	2.773807425	0.703929668	0.007911508	mg-of-analyte_per_kg-of-seed
NA	97	P51SP17S-3	120	767	2	3	NA	NA	446	06:26:50 Sat 14-Mar-20	P51SP17S-3	secondary	sec_5	5	51	17	heated_roots_and_shoots	treated	treated	51.8	9.184691736	2.655786686	1692.398639	1.934067188	4232.767117	2794.239855	22624.13801	548.0949571	77.31658887	47.94099617	0.087920004	0.043847885	9.77222399	58.66050331	0.004460428	0.045639146	4.535657261	2.485853273	0.617191521	0.006435731	mg-of-analyte_per_kg-of-seed
NA	92	P51SP4S-1	103	750	2	3	NA	NA	429	05:20:30 Sat 14-Mar-20	P51SP4S-1	secondary	sec_1	1	51	4	heated_roots_and_shoots	treated	treated	56.4	9.156397782	2.114143297	1795.73305	2.796815265	4469.141869	2755.653377	23556.92421	632.1149482	83.52486985	51.81591226	0.064612135	0.042070401	8.315610948	54.28911967	0.00425177	0.03962724	5.186241733	2.95881106	0.843047569	0.007208723	mg-of-analyte_per_kg-of-seed
NA	109	P51SP4S-2	122	769	2	3	NA	NA	448	06:34:44 Sat 14-Mar-20	P51SP4S-2	secondary	sec_1	1	51	4	heated_roots_and_shoots	treated	treated	57.1	8.810685459	2.05548144	1775.539331	1.187893059	4304.175381	2663.111527	24361.01159	564.8499912	82.80395508	53.35874779	0.090621477	0.031954482	8.302153413	45.45691171	0.005060597	0.063851392	5.31872658	2.734497975	0.952972226	0.005383582	mg-of-analyte_per_kg-of-seed
NA	117	P51SP4S-3	130	777	2	3	NA	NA	456	07:05:54 Sat 14-Mar-20	P51SP4S-3	secondary	sec_1	1	51	4	heated_roots_and_shoots	treated	treated	53.2	10.08873693	3.853644282	1794.175076	1.541910246	4462.162831	3040.237063	24084.28263	614.3917529	87.04975103	55.74210852	0.089998918	0.03519354	7.965797192	45.74159808	0.003563048	0.049464327	5.260083739	2.885763209	1.092939308	0.008397524	mg-of-analyte_per_kg-of-seed
NA	160	P51SP6S-1	178	825	2	3	NA	NA	504	10:13:15 Sat 14-Mar-20	P51SP6S-1	secondary	sec_2	2	51	6	heated_roots_and_shoots	treated	treated	52.2	8.253397512	23.8089865	1757.843843	17.68007599	4613.912635	2784.140741	24136.20814	668.1836987	91.78628561	49.1208238	0.093638441	0.042510631	9.201604131	74.21356602	0.005700721	0.041535571	5.435139344	2.50224276	0.686140459	0.009497219	mg-of-analyte_per_kg-of-seed
NA	165	P51SP6S-2	184	831	2	3	NA	NA	510	10:36:41 Sat 14-Mar-20	P51SP6S-2	secondary	sec_2	2	51	6	heated_roots_and_shoots	treated	treated	56.1	7.517966169	1.549415228	1767.358251	0.708728924	4542.499171	2958.389605	23248.39265	525.6248395	90.78011754	45.19188354	0.087843842	0.033519119	9.872759722	55.44699039	0.002520389	0.010089925	4.930183079	2.623607844	0.557125451	0.003874784	mg-of-analyte_per_kg-of-seed
NA	151	P51SP6S-3	167	814	2	3	NA	NA	493	09:30:20 Sat 14-Mar-20	P51SP6S-3	secondary	sec_2	2	51	6	heated_roots_and_shoots	treated	treated	53.9	7.733798686	1.646843157	1578.864652	0.957604975	4147.04385	2619.939165	21736.22102	552.9412102	77.73290774	40.22180226	0.079523196	0.028240753	8.574198986	57.44353413	0.004864652	0.042524867	4.688272294	2.539214668	0.531311782	0.010155683	mg-of-analyte_per_kg-of-seed
NA	91	P51SP8S-1	102	749	2	3	NA	NA	428	05:16:36 Sat 14-Mar-20	P51SP8S-1	secondary	sec_3	3	51	8	heated_roots_and_shoots	treated	treated	57.7	8.110855873	2.359887337	1675.653622	3.89007671	4455.508225	2596.826501	25018.20251	766.1830246	95.85768354	38.90615366	0.088457602	0.039507188	6.930092	65.25600476	0.010004278	0.055358041	5.341000268	2.802788748	0.472306291	0.009182969	mg-of-analyte_per_kg-of-seed
NA	106	P51SP8S-2	110	757	2	3	NA	NA	436	05:47:46 Sat 14-Mar-20	P51SP8S-2	secondary	sec_3	3	51	8	heated_roots_and_shoots	treated	treated	57.2	8.045254232	1.975197281	1774.534769	1.296223602	4536.951852	2750.193435	25143.81074	774.8603066	79.43026838	45.39664607	0.085439198	0.037558689	7.251267307	63.92525343	0.004817813	0.034144185	5.605042057	3.111880185	0.619476651	0.007309304	mg-of-analyte_per_kg-of-seed
NA	113	P51SP8S-3	126	773	2	3	NA	NA	452	06:50:19 Sat 14-Mar-20	P51SP8S-3	secondary	sec_3	3	51	8	heated_roots_and_shoots	treated	treated	52.1	9.106263847	3.468039429	1785.438249	1.375689339	4563.971551	2976.94806	24275.43753	642.6900407	80.73296225	45.45541123	0.088311289	0.037252501	7.528534763	53.95688864	0.004273645	0.064042069	5.515331262	3.002323066	0.568324657	0.00921739	mg-of-analyte_per_kg-of-seed
NA	100	P53SP14S-1	117	764	2	3	NA	NA	443	06:15:09 Sat 14-Mar-20	P53SP14S-1	secondary	sec_5	5	53	14	heated_roots_and_shoots	treated	treated	51.1	9.20635358	2.938348067	1812.408078	3.553325329	4549.451338	2837.078225	23568.905	519.5730456	79.85691375	50.68216287	0.095751489	0.057805258	9.396707594	52.86504373	0.006636009	0.019096601	5.011729245	2.805749588	0.572191289	0.009887911	mg-of-analyte_per_kg-of-seed
NA	174	P53SP14S-2	195	842	2	3	NA	NA	521	11:19:37 Sat 14-Mar-20	P53SP14S-2	secondary	sec_5	5	53	14	heated_roots_and_shoots	treated	treated	51.6	7.797709011	22.41582616	1852.855576	1.20673053	4478.861122	2931.608073	24120.13498	622.0405469	80.22392663	48.0844258	0.095584024	0.229601481	8.698610123	57.52696389	0.001739973	0.005557199	5.142997544	2.835548318	0.671409276	0.00253131	mg-of-analyte_per_kg-of-seed
NA	125	P53SP14S-3	143	790	2	3	NA	NA	469	07:56:40 Sat 14-Mar-20	P53SP14S-3	secondary	sec_5	5	53	14	heated_roots_and_shoots	treated	treated	54.5	7.826249137	1.875773631	1774.612503	0.905930817	4367.690441	2696.195212	21845.6355	526.7615729	77.40836437	43.90421813	0.091404132	0.032636396	8.631341356	48.56086916	0.006267285	0.058510132	4.886916541	2.789833033	0.601323723	0.009781946	mg-of-analyte_per_kg-of-seed
NA	131	P53SP5S-1	136	783	2	3	NA	NA	462	07:29:20 Sat 14-Mar-20	P53SP5S-1	secondary	sec_1	1	53	5	heated_roots_and_shoots	treated	treated	50.2	8.050081214	1.460174063	1703.351124	1.572704926	4265.675446	2836.181328	22635.66079	477.5932847	71.05403451	58.81290638	0.086584452	0.120814932	8.233741466	50.56400689	0.004945136	0.054798784	4.765628669	2.274387833	0.981980081	0.010188953	mg-of-analyte_per_kg-of-seed
NA	137	P53SP5S-2	153	800	2	3	NA	NA	479	08:35:43 Sat 14-Mar-20	P53SP5S-2	secondary	sec_1	1	53	5	heated_roots_and_shoots	treated	treated	53.1	7.911319779	2.246945716	1670.088596	1.780096744	4159.179292	2786.562735	22102.17918	1075.195107	73.00666912	62.09419973	0.105084681	0.067231849	7.741316001	110.5286965	0.007697572	0.027307484	4.681662915	2.311210974	1.523819664	0.011084183	mg-of-analyte_per_kg-of-seed
NA	141	P53SP5S-3	157	804	2	3	NA	NA	483	08:51:18 Sat 14-Mar-20	P53SP5S-3	secondary	sec_1	1	53	5	heated_roots_and_shoots	treated	treated	54.2	8.449127146	1.784605171	1679.929943	1.020989751	4291.469281	2796.663986	22280.84287	465.7819393	75.44066098	46.96944828	0.089889499	0.027482956	8.8159442	52.82785972	0.005126417	0.051009917	4.684416865	2.545214144	0.905771138	0.009374106	mg-of-analyte_per_kg-of-seed
NA	146	P53SP6S-1	173	820	2	3	NA	NA	499	09:53:46 Sat 14-Mar-20	P53SP6S-1	secondary	sec_2	2	53	6	heated_roots_and_shoots	treated	treated	54.5	7.846463194	1.729991663	1653.678702	0.972707979	4181.392538	2864.115677	20620.48935	473.401133	72.52005864	44.42626193	0.077964935	0.025202723	7.748249364	45.0535068	0.006502162	0.046141567	4.787942647	2.060100942	0.684560933	0.010212235	mg-of-analyte_per_kg-of-seed
NA	124	P53SP6S-2	144	791	2	3	NA	NA	470	08:00:34 Sat 14-Mar-20	P53SP6S-2	secondary	sec_2	2	53	6	heated_roots_and_shoots	treated	treated	52.1	8.58214312	1.728975611	1830.911099	2.14911327	4423.849945	2820.043093	22850.82852	517.2918655	81.21051102	53.12694318	0.087434953	0.029876198	8.108066028	45.79671887	0.006635713	0.038778049	5.033791163	2.568621246	1.080197109	0.016162821	mg-of-analyte_per_kg-of-seed
NA	128	P53SP6S-3	139	786	2	3	NA	NA	465	07:41:01 Sat 14-Mar-20	P53SP6S-3	secondary	sec_2	2	53	6	heated_roots_and_shoots	treated	treated	57.9	9.195449451	2.217207981	1753.229444	1.501546461	4365.961394	2655.153571	22779.09427	693.568565	76.02205401	50.7143806	0.08832795	0.203785495	7.966448334	63.5697559	0.006020178	0.056441447	5.264428524	2.607923045	0.85480375	0.008351052	mg-of-analyte_per_kg-of-seed
NA	132	P53SP7S-1	135	782	2	3	NA	NA	461	07:25:26 Sat 14-Mar-20	P53SP7S-1	secondary	sec_3	3	53	7	heated_roots_and_shoots	treated	treated	56.4	7.416613706	1.994532308	1511.210607	10.38596801	4152.775405	2425.550938	20962.87695	462.5296376	69.83673773	42.94606189	0.07122433	0.02476824	6.00007418	48.43134395	0.005567634	0.060164103	3.711654949	2.414080117	0.365774489	0.008054846	mg-of-analyte_per_kg-of-seed
NA	135	P53SP7S-2	150	797	2	3	NA	NA	476	08:23:56 Sat 14-Mar-20	P53SP7S-2	secondary	sec_3	3	53	7	heated_roots_and_shoots	treated	treated	52.1	6.785468016	1.585419928	1481.585506	1.405235228	3988.21454	2730.315184	19843.6061	543.8051409	71.56021509	40.81904496	0.06903537	0.025123405	5.841803464	60.43852365	0.003862382	0.040854462	3.576852131	2.053059038	0.427442848	0.007307851	mg-of-analyte_per_kg-of-seed
NA	139	P53SP7S-3	155	802	2	3	NA	NA	481	08:43:30 Sat 14-Mar-20	P53SP7S-3	secondary	sec_3	3	53	7	heated_roots_and_shoots	treated	treated	53.8	8.125370349	1.783541551	1570.361603	1.118232475	4289.050021	2824.188926	21347.16401	707.6953186	71.40716198	43.23863443	0.075545892	0.023374123	6.068161648	76.21066562	0.004895386	0.029108899	3.672301408	2.343212342	0.387824609	0.010948984	mg-of-analyte_per_kg-of-seed
NA	144	P53SP8S-1	160	807	2	3	NA	NA	486	09:02:59 Sat 14-Mar-20	P53SP8S-1	secondary	sec_4	4	53	8	heated_roots_and_shoots	treated	treated	56.3	9.41595934	1.691801044	1714.953693	1.19631108	4465.346021	2875.846399	21348.0669	454.0234113	77.85522922	45.46872119	0.087739162	0.036592535	9.409490559	54.68118618	0.00672242	0.053468185	4.996113774	2.534191283	0.608260302	0.010091074	mg-of-analyte_per_kg-of-seed
NA	148	P53SP8S-2	170	817	2	3	NA	NA	496	09:42:01 Sat 14-Mar-20	P53SP8S-2	secondary	sec_4	4	53	8	heated_roots_and_shoots	treated	treated	55.3	8.39958421	1.573451732	1711.61368	1.173876656	4476.602621	2921.32028	21366.81612	468.2394728	72.92464851	42.46226824	0.089689012	0.026668892	8.662546735	51.88147374	0.004131477	0.041484098	4.652508072	2.811057489	0.535451801	0.006807709	mg-of-analyte_per_kg-of-seed
NA	171	P53SP8S-3	198	845	2	3	NA	NA	524	11:31:18 Sat 14-Mar-20	P53SP8S-3	secondary	sec_4	4	53	8	heated_roots_and_shoots	treated	treated	52.5	8.66696012	1.994659031	1746.170564	1.763274897	4279.21453	2801.833266	21591.98607	459.9179666	74.16787845	50.11018065	0.091615764	0.035098517	8.4994165	48.21612481	0.002538573	0.012398916	4.797642506	2.704783261	0.870619217	0.004094753	mg-of-analyte_per_kg-of-seed
NA	83	P54SP15S-1	83	730	2	3	NA	NA	409	04:02:30 Sat 14-Mar-20	P54SP15S-1	secondary	sec_3	3	54	15	heated_roots_and_shoots	treated	treated	54.1	7.919927457	2.173451208	1687.685969	1.892440635	4224.237854	2608.795819	24026.41965	557.7368326	92.81166815	44.8051477	0.078108371	0.033711635	7.912343535	51.2947342	0.016032857	0.01857762	5.869144482	2.7580681	0.536006298	0.00581654	mg-of-analyte_per_kg-of-seed
NA	88	P54SP15S-2	98	745	2	3	NA	NA	424	05:00:58 Sat 14-Mar-20	P54SP15S-2	secondary	sec_3	3	54	15	heated_roots_and_shoots	treated	treated	56.7	7.284053936	2.709231828	1717.934896	1.729469189	4529.304319	2834.322491	25521.03331	691.7412823	83.78457846	47.69796737	0.059774277	0.033431272	7.675667392	59.58177073	0.011141608	0.060643666	6.119860407	3.109930683	0.520179348	0.00566111	mg-of-analyte_per_kg-of-seed
NA	155	P54SP15S-3	163	810	2	3	NA	NA	489	09:14:45 Sat 14-Mar-20	P54SP15S-3	secondary	sec_3	3	54	15	heated_roots_and_shoots	treated	treated	56.3	7.098426794	1.754358908	1683.95098	0.672714773	4478.717993	2693.190928	23439.33475	485.2817339	79.56161568	45.63774671	0.075910346	0.032227308	8.242065257	46.32189709	0.008502981	0.05999242	5.905938722	2.887087111	0.555860337	0.006651907	mg-of-analyte_per_kg-of-seed
NA	61	P54SP19S-1	68	715	2	3	NA	NA	394	03:04:01 Sat 14-Mar-20	P54SP19S-1	secondary	sec_4	4	54	19	heated_roots_and_shoots	treated	treated	52.8	9.9017462	3.580262296	1719.25113	4.571536324	4533.773661	2651.794735	22139.45466	508.2282811	257.3026029	45.91710898	0.102902161	0.057062095	10.29727944	56.42252619	0.053458031	0.051303904	5.798246317	3.015148787	0.521829929	0.006836622	mg-of-analyte_per_kg-of-seed
NA	69	P54SP19S-2	77	724	2	3	NA	NA	403	03:39:07 Sat 14-Mar-20	P54SP19S-2	secondary	sec_4	4	54	19	heated_roots_and_shoots	treated	treated	51.6	9.410789781	2.328781159	1779.713174	1.948275284	4753.953401	3151.97867	22063.81883	439.2316812	88.13490172	45.33037243	0.089231074	0.032153391	10.90449704	56.29379145	0.010513073	0.050683228	5.976143309	2.929138708	0.587848898	0.00703718	mg-of-analyte_per_kg-of-seed
NA	74	P54SP19S-3	93	740	2	3	NA	NA	419	04:41:30 Sat 14-Mar-20	P54SP19S-3	secondary	sec_4	4	54	19	heated_roots_and_shoots	treated	treated	45.8	8.536649542	4.317219308	1768.126569	19.60971699	4596.298579	3042.073582	21714.9047	467.7708962	91.1503914	42.22750614	0.084777416	0.041770358	11.05059208	60.72195324	0.011870019	0.060197811	6.094123819	2.962507278	0.585745255	0.006881366	mg-of-analyte_per_kg-of-seed
NA	65	P54SP22S-1	73	720	2	3	NA	NA	399	03:23:32 Sat 14-Mar-20	P54SP22S-1	secondary	sec_5	5	54	22	heated_roots_and_shoots	treated	treated	50.7	9.322843308	2.5618927	1776.658576	2.044375174	4560.896089	2830.383848	23454.35485	556.0458107	80.88461937	52.25285419	0.10495926	0.039732856	9.244502917	50.40640044	0.010892756	0.044673794	6.019894323	3.436415766	0.74852314	0.006374669	mg-of-analyte_per_kg-of-seed
NA	71	P54SP22S-2	79	726	2	3	NA	NA	405	03:46:54 Sat 14-Mar-20	P54SP22S-2	secondary	sec_5	5	54	22	heated_roots_and_shoots	treated	treated	52.6	8.897626638	4.641995181	1760.047598	1.852594944	4473.287493	3012.10151	24095.25555	535.7385939	80.85190248	44.51528683	0.107930354	1.130297326	9.721765376	54.18143296	0.008377198	0.049702313	5.760646537	3.591945297	0.612641797	0.007103191	mg-of-analyte_per_kg-of-seed
NA	73	P54SP22S-3	94	741	2	3	NA	NA	420	04:45:24 Sat 14-Mar-20	P54SP22S-3	secondary	sec_5	5	54	22	heated_roots_and_shoots	treated	treated	55.4	8.651559684	2.989787359	1805.047852	1.497186691	4462.298748	2954.392313	24137.04023	568.8648074	80.06759794	52.68554763	0.092710867	0.041442341	9.565894061	55.27356891	0.009405885	0.059837092	6.211347892	3.535678546	0.725424894	0.00643578	mg-of-analyte_per_kg-of-seed
NA	62	P54SP2S-1	69	716	2	3	NA	NA	395	03:07:55 Sat 14-Mar-20	P54SP2S-1	secondary	sec_1	1	54	2	heated_roots_and_shoots	treated	treated	50	9.571509076	3.269899999	1893.107387	2.401726024	4142.826266	2658.397512	18497.67277	557.5833596	88.77634468	75.17381851	0.096330548	0.033148867	7.823696161	43.74512503	0.013988794	0.021897632	6.570626859	3.432165749	2.737284784	0.011912447	mg-of-analyte_per_kg-of-seed
NA	66	P54SP2S-2	74	721	2	3	NA	NA	400	03:27:26 Sat 14-Mar-20	P54SP2S-2	secondary	sec_1	1	54	2	heated_roots_and_shoots	treated	treated	50.3	9.607709123	2.727613645	2074.391086	1.982733008	4626.306296	2769.988962	19145.35279	831.4113607	84.11479781	80.22789831	0.124195525	0.047070741	8.350925848	70.70662544	0.009287027	0.034272204	7.212001657	3.547134264	3.715469932	0.013614466	mg-of-analyte_per_kg-of-seed
NA	70	P54SP2S-3	78	725	2	3	NA	NA	404	03:43:00 Sat 14-Mar-20	P54SP2S-3	secondary	sec_1	1	54	2	heated_roots_and_shoots	treated	treated	51.9	9.481324258	2.411304936	2073.179318	1.487311121	4489.932927	2716.625984	20064.94071	603.2287851	85.36163007	83.93024417	0.109137566	0.034375339	8.318146146	44.50768682	0.007969166	0.024253786	7.352350073	3.444443621	3.372111031	0.010931073	mg-of-analyte_per_kg-of-seed
NA	72	P54SP5S-1	80	727	2	3	NA	NA	406	03:50:47 Sat 14-Mar-20	P54SP5S-1	secondary	sec_2	2	54	5	heated_roots_and_shoots	treated	treated	53	10.16385081	2.489021564	1975.984993	2.13003189	4366.33907	2941.319181	23775.05802	582.7527899	83.43239215	75.86325085	0.099556713	0.032097195	9.152590404	47.23334831	0.008810402	0.033413998	7.28854002	3.315832395	2.122390704	0.011188994	mg-of-analyte_per_kg-of-seed
NA	75	P54SP5S-2	92	739	2	3	NA	NA	418	04:37:36 Sat 14-Mar-20	P54SP5S-2	secondary	sec_2	2	54	5	heated_roots_and_shoots	treated	treated	50.6	8.519573492	2.060388424	1874.698624	1.228851091	4486.478669	2926.706803	24243.0135	584.1455636	79.57695382	57.35713196	0.074539976	0.037017697	8.824037871	48.81073821	0.008794684	0.055464164	6.386417355	3.40254484	1.046721417	0.014540057	mg-of-analyte_per_kg-of-seed
NA	79	P54SP5S-3	87	734	2	3	NA	NA	413	04:18:05 Sat 14-Mar-20	P54SP5S-3	secondary	sec_2	2	54	5	heated_roots_and_shoots	treated	treated	55.9	9.148708905	2.178248006	1869.82649	1.574084777	4515.311916	2821.837672	23229.48967	715.5520367	82.51567161	66.33464617	0.092428147	0.039025929	8.726901954	59.46358153	0.009087228	0.046098471	6.715328399	3.132560255	1.631911537	0.009298202	mg-of-analyte_per_kg-of-seed
NA	51	P56SP10S-1	65	712	2	3	NA	NA	391	02:52:20 Sat 14-Mar-20	P56SP10S-1	secondary	sec_4	4	56	10	heated_roots_and_shoots	treated	treated	54.1	9.460895244	2.096876248	1699.377065	1.966691758	4475.024114	2939.41476	20885.59036	525.2470926	94.18794224	49.51528611	0.120979852	0.055727037	9.991181291	46.39640554	0.008498282	0.050026496	6.886266019	3.388176649	0.748089738	0.00859789	mg-of-analyte_per_kg-of-seed
NA	55	P56SP10S-2	60	707	2	3	NA	NA	386	02:32:48 Sat 14-Mar-20	P56SP10S-2	secondary	sec_4	4	56	10	heated_roots_and_shoots	treated	treated	52.7	12.16674006	3.723117003	1778.720981	2.45128082	4387.344254	3019.168845	22415.45353	629.1680837	92.07145927	55.31927452	0.124003552	0.094238503	10.34035444	52.72187483	0.008896432	0.031445156	7.631307468	3.385495131	0.77931686	0.010064214	mg-of-analyte_per_kg-of-seed
NA	60	P56SP10S-3	55	702	2	3	NA	NA	381	02:13:19 Sat 14-Mar-20	P56SP10S-3	secondary	sec_4	4	56	10	heated_roots_and_shoots	treated	treated	51.2	10.75807273	2.3254384	1755.626834	8.924695723	4419.849349	2762.399045	21813.17448	511.4215053	159.5632407	54.38603717	0.128093475	0.051661373	10.45907007	47.43646207	0.035972634	0.039075339	7.576331988	3.224091802	0.93883383	0.009577913	mg-of-analyte_per_kg-of-seed
NA	23	P56SP13S-1	26	673	2	3	NA	NA	352	00:20:11 Sat 14-Mar-20	P56SP13S-1	secondary	sec_5	5	56	13	heated_roots_and_shoots	treated	treated	51.8	10.83349363	2.188161657	1844.753493	1.790100466	4753.620329	3040.67247	23786.87638	529.4534719	97.90404418	56.77302531	0.123884719	0.038439369	11.95540575	56.67466049	0.009555502	0.054127866	8.187180352	3.675467513	0.765328364	0.00954107	mg-of-analyte_per_kg-of-seed
NA	11	P56SP13S-2	3	650	2	3	NA	NA	329	22:50:28 Fri 13-Mar-20	P56SP13S-2	secondary	sec_5	5	56	13	heated_roots_and_shoots	treated	treated	53.6	10.53614862	2.475492043	1707.277409	2.617970434	4261.973875	2677.662597	20308.70405	462.8619978	94.44597251	46.55356334	0.111521207	0.03408906	10.94988197	50.74858653	0.010322763	0.030154366	7.190960421	3.308202121	0.598050997	0.00852359	mg-of-analyte_per_kg-of-seed
NA	6	P56SP13S-3	8	655	2	3	NA	NA	334	23:09:57 Fri 13-Mar-20	P56SP13S-3	secondary	sec_5	5	56	13	heated_roots_and_shoots	treated	treated	56.2	9.532220285	2.120782867	1801.085967	1.186965114	4571.062166	2984.708456	22406.37268	465.9030793	91.38888959	56.06085744	0.124407706	0.038559685	11.28120535	50.71519912	0.008256347	0.028535271	7.884471766	3.443334979	0.910726479	0.020253057	mg-of-analyte_per_kg-of-seed
NA	12	P56SP1S-1	2	649	2	3	NA	NA	328	22:46:34 Fri 13-Mar-20	P56SP1S-1	secondary	sec_1	1	56	1	heated_roots_and_shoots	treated	treated	52.5	8.828958961	2.590400452	1811.401937	2.739549733	4461.743842	2435.401922	19488.67201	485.6258174	101.0950887	60.81458977	0.185073814	0.048955174	8.414838865	41.31965892	0.011320109	0.020749834	10.11554161	3.741386685	2.630638237	0.018580065	mg-of-analyte_per_kg-of-seed
NA	17	P56SP1S-2	19	666	2	3	NA	NA	345	23:52:52 Fri 13-Mar-20	P56SP1S-2	secondary	sec_1	1	56	1	heated_roots_and_shoots	treated	treated	52.2	9.154278637	4.30897639	1892.833249	3.215733016	4945.394887	2988.075927	18220.82079	3429.844209	98.51612268	57.98690251	0.24828318	0.085441063	9.00517957	350.8534691	0.012025005	0.039120161	9.496782604	4.256122755	2.515685444	0.015547003	mg-of-analyte_per_kg-of-seed
NA	20	P56SP1S-3	23	670	2	3	NA	NA	349	00:08:30 Sat 14-Mar-20	P56SP1S-3	secondary	sec_1	1	56	1	heated_roots_and_shoots	treated	treated	52.7	9.38752831	3.323097603	1914.753142	3.648502517	4717.508597	2677.089388	19683.60202	1822.785999	91.64030415	65.61068935	0.211311021	0.219761194	8.767952665	181.7906882	0.012546483	0.029025934	9.869728426	4.474228005	2.657303497	0.01250135	mg-of-analyte_per_kg-of-seed
NA	25	P56SP2S-1	40	687	2	3	NA	NA	366	01:14:47 Sat 14-Mar-20	P56SP2S-1	secondary	sec_2	2	56	2	heated_roots_and_shoots	treated	treated	51.3	12.30576003	3.05005867	2108.328278	2.277771986	4616.061477	2598.265296	22665.77437	634.7106831	90.565607	93.54154774	0.192742098	0.048772083	7.986891743	39.04307685	0.011026125	0.037825172	11.52853231	5.266374041	4.151274484	0.024424144	mg-of-analyte_per_kg-of-seed
NA	30	P56SP2S-2	35	682	2	3	NA	NA	361	00:55:19 Sat 14-Mar-20	P56SP2S-2	secondary	sec_2	2	56	2	heated_roots_and_shoots	treated	treated	51.2	10.73799701	2.773881966	1976.510059	3.041159651	4591.687708	2657.766785	20879.53905	993.7403724	93.9305447	81.07881225	0.187041441	0.051078594	8.480234489	88.44200561	0.013228405	0.044073489	10.57555592	4.440700037	3.896683543	0.020673464	mg-of-analyte_per_kg-of-seed
NA	36	P56SP2S-3	28	675	2	3	NA	NA	354	00:27:59 Sat 14-Mar-20	P56SP2S-3	secondary	sec_2	2	56	2	heated_roots_and_shoots	treated	treated	51.2	12.47511356	3.388101768	1938.906198	2.799932852	4109.586384	2509.647001	22065.90521	575.5686444	89.99125455	80.40685292	0.179035814	0.050680249	7.977568838	39.42050185	0.009527294	0.044369281	10.37656516	4.570687932	3.909111107	0.017018201	mg-of-analyte_per_kg-of-seed
NA	45	P56SP9S-1	50	697	2	3	NA	NA	376	01:53:47 Sat 14-Mar-20	P56SP9S-1	secondary	sec_3	3	56	9	heated_roots_and_shoots	treated	treated	53.3	9.063133753	2.134655848	1682.717222	2.179059087	4234.552886	2827.256403	21618.50735	532.7236791	91.16006106	52.94055219	0.114105397	0.036119216	9.945065828	49.60344186	0.010999535	0.039089438	7.367828853	2.976639754	1.077056425	0.013597229	mg-of-analyte_per_kg-of-seed
NA	13	P56SP9S-2	15	662	2	3	NA	NA	341	23:37:16 Fri 13-Mar-20	P56SP9S-2	secondary	sec_3	3	56	9	heated_roots_and_shoots	treated	treated	53.4	10.2108125	2.600682959	1673.797945	2.377757599	4459.513544	2861.850874	21508.35218	547.171229	658.4665843	48.24758855	0.169389131	0.089564081	10.12272504	65.49161484	0.138573486	0.054326217	7.355933152	3.18074655	1.13344774	0.007910151	mg-of-analyte_per_kg-of-seed
NA	49	P56SP9S-3	67	714	2	3	NA	NA	393	03:00:08 Sat 14-Mar-20	P56SP9S-3	secondary	sec_3	3	56	9	heated_roots_and_shoots	treated	treated	56.3	9.623648088	2.036425033	1713.060198	1.821149632	4606.307639	2872.870965	22114.99685	488.1332644	92.58433061	48.29672495	0.114800411	0.068369373	10.07677921	47.33588717	0.007794863	0.047445541	7.590913128	2.65183556	1.095016501	0.010066214	mg-of-analyte_per_kg-of-seed
NA	10	P58SP12S-1	4	651	2	3	NA	NA	330	22:54:21 Fri 13-Mar-20	P58SP12S-1	secondary	sec_2	2	58	12	heated_roots_and_shoots	treated	treated	52.6	9.098513557	2.149135002	1655.488884	2.363585853	4161.455669	2732.743879	19806.13319	435.0763428	64.61707206	42.34406582	0.047392691	0.022229316	8.073220275	42.41197029	0.005407478	0.031609028	4.452127236	2.209959323	0.507707394	0.027021726	mg-of-analyte_per_kg-of-seed
NA	14	P58SP12S-2	16	663	2	3	NA	NA	342	23:41:10 Fri 13-Mar-20	P58SP12S-2	secondary	sec_2	2	58	12	heated_roots_and_shoots	treated	treated	57	9.977195649	2.032461642	1694.168207	1.724392346	4271.46974	2764.275377	21277.64871	444.3858623	65.37038775	42.86703444	0.05259198	0.02342289	8.67211414	45.03160078	0.004051516	0.046789919	4.844956542	2.265299073	0.5487785	0.00547726	mg-of-analyte_per_kg-of-seed
NA	18	P58SP12S-3	20	667	2	3	NA	NA	346	23:56:45 Fri 13-Mar-20	P58SP12S-3	secondary	sec_2	2	58	12	heated_roots_and_shoots	treated	treated	56.2	10.07677919	3.152782843	1899.951468	2.558870912	4590.34002	3051.558041	23834.54145	1786.645611	69.74561529	51.74319248	0.086735315	0.10591673	9.071034414	178.8103607	0.005518531	0.063108823	5.544047545	3.001289244	1.120016104	0.008028877	mg-of-analyte_per_kg-of-seed
NA	21	P58SP13S-1	24	671	2	3	NA	NA	350	00:12:24 Sat 14-Mar-20	P58SP13S-1	secondary	sec_3	3	58	13	heated_roots_and_shoots	treated	treated	53.1	9.877316609	1.976392542	1827.279882	1.913433888	4515.641068	2892.48576	21797.29305	546.3855499	72.05968884	45.92132282	0.063702635	0.028498812	10.0802729	61.90677682	0.005461383	0.077605385	5.395227951	2.323886627	0.566634907	0.008211024	mg-of-analyte_per_kg-of-seed
NA	29	P58SP13S-2	36	683	2	3	NA	NA	362	00:59:12 Sat 14-Mar-20	P58SP13S-2	secondary	sec_3	3	58	13	heated_roots_and_shoots	treated	treated	57.4	10.71183854	3.319984464	1897.201969	3.316515239	4747.02829	3128.484765	22506.73598	1737.450734	76.79903494	48.86918563	0.10309138	0.060726918	10.40794426	183.7776839	0.049088342	0.613408993	5.386772178	2.681431005	0.55944337	0.053282337	mg-of-analyte_per_kg-of-seed
NA	33	P58SP13S-3	32	679	2	3	NA	NA	358	00:43:37 Sat 14-Mar-20	P58SP13S-3	secondary	sec_3	3	58	13	heated_roots_and_shoots	treated	treated	51.8	11.28359564	3.645351674	1711.937671	3.721706849	4513.792217	2973.736295	19974.2302	1536.609988	76.74157447	41.24010456	0.084519347	0.043366315	9.988594615	165.5868931	0.006467965	0.056258777	4.973926563	2.459855078	0.489340694	0.009778746	mg-of-analyte_per_kg-of-seed
NA	276	P58SP15S-1	312	633	2	2	NA	NA	312	21:44:06 Fri 13-Mar-20	P58SP15S-1	secondary	sec_4	4	58	15	heated_roots_and_shoots	treated	treated	52.5	11.34688925	2.362905	1884.75156	2.883243218	4422.96952	2600.20858	21772.07692	481.588195	77.69944793	49.49536996	0.063347825	0.031034945	10.53017469	52.29609593	0.004569936	0.035326564	5.871180219	2.077802787	0.649782446	0.010622961	mg-of-analyte_per_kg-of-seed
NA	280	P58SP15S-2	322	643	2	2	NA	NA	322	22:23:09 Fri 13-Mar-20	P58SP15S-2	secondary	sec_4	4	58	15	heated_roots_and_shoots	treated	treated	51.9	8.728754723	2.064578908	1872.798251	1.568543062	4399.835142	2728.739079	21372.31692	500.7376762	78.0255448	52.19002168	0.062988391	0.052132789	10.77077815	53.32252246	0.003931725	0.010362152	5.823475484	2.112359197	0.69480966	0.012329949	mg-of-analyte_per_kg-of-seed
NA	286	P58SP16S-1	315	636	2	2	NA	NA	315	21:55:47 Fri 13-Mar-20	P58SP16S-1	secondary	sec_5	5	58	16	heated_roots_and_shoots	treated	treated	53.2	12.36314722	2.563544938	1878.978272	2.620034351	4574.643245	2777.749352	21988.68931	472.8283621	77.80577378	48.85602157	0.06889286	0.034890854	11.25821718	53.48310215	0.005932543	0.040143725	5.624896433	2.421898866	0.57766642	0.011600063	mg-of-analyte_per_kg-of-seed
NA	3	P58SP16S-3	12	659	2	3	NA	NA	338	23:25:36 Fri 13-Mar-20	P58SP16S-3	secondary	sec_5	5	58	16	heated_roots_and_shoots	treated	treated	50.3	9.910837694	1.84677885	1892.525133	1.755937704	4600.37457	3213.207546	22371.03259	458.1692072	75.61733815	46.82551532	0.069168871	0.028575934	11.17380138	49.80273249	0.005008143	0.028846102	5.555870014	2.666767718	0.615108713	0.012196633	mg-of-analyte_per_kg-of-seed
NA	277	P58SP8S-1	325	646	2	2	NA	NA	325	22:34:50 Fri 13-Mar-20	P58SP8S-1	secondary	sec_1	1	58	8	heated_roots_and_shoots	treated	treated	52.6	8.06605045	1.966312811	1688.744687	23.16309508	3824.945743	2452.583031	21323.43285	491.1913735	67.31620271	44.61032452	0.056799097	0.038603068	7.716625844	40.49636538	0.002471897	0.026154137	4.891176522	2.15244949	0.553193742	0.009736369	mg-of-analyte_per_kg-of-seed
NA	287	P58SP8S-2	314	635	2	2	NA	NA	314	21:51:53 Fri 13-Mar-20	P58SP8S-2	secondary	sec_1	1	58	8	heated_roots_and_shoots	treated	treated	58.5	9.81264549	2.357220102	1707.248942	7.622317601	4396.821577	2597.390289	23255.53417	504.4892914	72.76706438	44.08978109	0.065836058	0.029734225	7.543296237	44.85840714	0.006082142	0.025845366	4.739013202	2.404682514	0.565975064	0.005066616	mg-of-analyte_per_kg-of-seed
NA	104	P59SP12S-1	113	760	2	3	NA	NA	439	05:59:34 Sat 14-Mar-20	P59SP12S-1	secondary	sec_3	3	59	12	heated_roots_and_shoots	treated	treated	51.9	10.66001826	10.06202988	1791.289591	2.357524725	4651.181783	3158.628214	19380.13901	1591.143141	77.55724941	44.08797921	0.103134704	0.066817198	9.587135627	166.9518354	0.00826022	0.072954222	6.366919835	3.073384356	0.60726652	0.008905931	mg-of-analyte_per_kg-of-seed
NA	110	P59SP12S-2	123	770	2	3	NA	NA	449	06:38:38 Sat 14-Mar-20	P59SP12S-2	secondary	sec_3	3	59	12	heated_roots_and_shoots	treated	treated	53.6	10.44789553	6.147550767	1857.781914	1.342272395	4590.332308	2767.315093	20084.7164	472.724599	81.70180447	50.50718317	0.07945489	0.044475836	10.25547336	52.14104068	0.007313979	0.080212011	6.920006159	2.708343016	0.72023439	0.081168439	mg-of-analyte_per_kg-of-seed
NA	126	P59SP12S-3	142	789	2	3	NA	NA	468	07:52:46 Sat 14-Mar-20	P59SP12S-3	secondary	sec_3	3	59	12	heated_roots_and_shoots	treated	treated	55	9.850306413	5.564434378	1814.977982	1.116159627	4490.053383	2591.076581	20523.17718	398.8037004	85.54675203	46.23917872	0.087431374	0.050525824	10.15884503	48.17901026	0.009302825	0.077060575	7.096750902	2.607770353	0.877901347	0.009214287	mg-of-analyte_per_kg-of-seed
NA	170	P59SP15S-1	199	846	2	3	NA	NA	525	11:35:12 Sat 14-Mar-20	P59SP15S-1	secondary	sec_4	4	59	15	heated_roots_and_shoots	treated	treated	52.2	10.16575123	5.737784644	1793.222499	1.444253473	4525.330746	2897.241174	21433.66639	422.072142	76.55177444	43.50980408	0.08233573	0.046242005	10.71947354	53.67662932	0.004323684	0.019104636	7.333633651	2.601044846	0.885084821	0.008184565	mg-of-analyte_per_kg-of-seed
NA	143	P59SP15S-2	159	806	2	3	NA	NA	485	08:59:05 Sat 14-Mar-20	P59SP15S-2	secondary	sec_4	4	59	15	heated_roots_and_shoots	treated	treated	50	11.70621578	5.668874978	1782.641649	1.64071722	4902.616536	3185.981471	21517.08322	458.9940258	75.88811035	40.71547584	0.077985922	0.051154594	10.59736773	55.47042461	0.008382293	0.087896283	7.123158653	2.997637846	0.740008207	0.020999738	mg-of-analyte_per_kg-of-seed
NA	176	P59SP17S-1	193	840	2	3	NA	NA	519	11:11:50 Sat 14-Mar-20	P59SP17S-1	secondary	sec_5	5	59	17	heated_roots_and_shoots	treated	treated	53.7	9.339270345	4.371871617	1888.693103	1.065539909	4821.390752	2885.253252	21379.77371	554.0933012	81.49923475	47.66571002	0.08722745	0.047108421	10.79585567	61.18841144	0.001923153	0.005961477	7.200969207	3.406165101	0.664458402	0.002111112	mg-of-analyte_per_kg-of-seed
NA	182	P59SP17S-2	202	849	2	3	NA	NA	528	11:46:58 Sat 14-Mar-20	P59SP17S-2	secondary	sec_5	5	59	17	heated_roots_and_shoots	treated	treated	50.1	9.309755905	3.590006983	1805.906466	1.079807512	4693.426137	2963.60769	19539.81886	457.9203587	84.68486764	44.26504349	0.087086304	0.051236392	11.22140187	53.6544432	0.009170857	0.047742999	6.82879364	3.004109233	0.666463182	0.010046833	mg-of-analyte_per_kg-of-seed
NA	178	P59SP17S-3	190	837	2	3	NA	NA	516	11:00:03 Sat 14-Mar-20	P59SP17S-3	secondary	sec_5	5	59	17	heated_roots_and_shoots	treated	treated	52.6	8.243682254	3.285994135	1936.818464	0.803395793	4649.996988	2884.055297	23179.70578	537.7727062	78.53438821	51.5312128	0.084923475	0.054248741	10.39122176	52.38703173	0.001893877	0.004590694	7.544828051	3.489397413	0.685797963	0.00231879	mg-of-analyte_per_kg-of-seed
NA	95	P59SP6S-1	106	753	2	3	NA	NA	432	05:32:11 Sat 14-Mar-20	P59SP6S-1	secondary	sec_1	1	59	6	heated_roots_and_shoots	treated	treated	54.8	8.343095149	6.3931237	1723.239552	1.615006781	4725.787602	2754.933207	24646.3489	504.0211101	82.28561439	41.58735614	0.050751574	0.038180741	8.363323182	47.34711135	0.006804056	0.04827924	8.808790011	2.418182272	0.796253403	0.012046213	mg-of-analyte_per_kg-of-seed
NA	99	P59SP6S-2	118	765	2	3	NA	NA	444	06:19:03 Sat 14-Mar-20	P59SP6S-2	secondary	sec_1	1	59	6	heated_roots_and_shoots	treated	treated	58.1	8.652231697	10.11865626	1650.067581	1.543342581	4747.750815	2813.341346	25105.42157	596.7747124	85.86091844	38.98762131	0.066352288	0.043905311	8.65299549	56.00126727	0.009919605	0.023293141	8.774722263	2.392870761	0.743589793	0.409614155	mg-of-analyte_per_kg-of-seed
NA	112	P59SP6S-3	125	772	2	3	NA	NA	451	06:46:25 Sat 14-Mar-20	P59SP6S-3	secondary	sec_1	1	59	6	heated_roots_and_shoots	treated	treated	57.2	8.735857846	5.881981018	1704.376932	14.07260042	4780.842213	2747.720788	23721.88947	513.2142841	83.36894925	40.8802181	0.067650372	0.040573659	8.925698784	50.39869088	0.00770027	0.043642266	8.396210089	2.350903435	0.75326597	0.009184637	mg-of-analyte_per_kg-of-seed
NA	108	P59SP7S-1	108	755	2	3	NA	NA	434	05:39:58 Sat 14-Mar-20	P59SP7S-1	secondary	sec_2	2	59	7	heated_roots_and_shoots	treated	treated	57.2	7.540842464	4.066532268	1698.848194	1.57861409	4384.233234	2715.508435	20138.68554	506.5255511	72.64759172	48.04290832	0.063545689	0.043202907	8.733219936	47.89701163	0.005424518	0.03647679	7.191964378	2.576214752	0.811484444	0.006918223	mg-of-analyte_per_kg-of-seed
NA	94	P59SP7S-2	105	752	2	3	NA	NA	431	05:28:17 Sat 14-Mar-20	P59SP7S-2	secondary	sec_2	2	59	7	heated_roots_and_shoots	treated	treated	55.6	9.153417434	4.297101342	1834.02135	1.658266348	4603.886178	2817.77508	22044.30216	533.1561861	73.38885511	46.59482933	0.059363486	0.038339981	9.072521687	49.43312171	0.007031215	0.034159946	7.210927807	3.152847193	0.749864557	0.013488403	mg-of-analyte_per_kg-of-seed
NA	120	P59SP7S-3	134	781	2	3	NA	NA	460	07:21:32 Sat 14-Mar-20	P59SP7S-3	secondary	sec_2	2	59	7	heated_roots_and_shoots	treated	treated	54.7	9.492946142	6.457482545	1728.978039	1.337636639	4371.375484	2678.384367	21068.94347	488.4144955	81.11559301	44.26682998	0.07286457	0.06198839	8.894903557	47.46260342	0.008102135	0.060993962	7.10162124	2.85890498	0.791928912	0.010835083	mg-of-analyte_per_kg-of-seed
NA	122	TP1S-1	146	146	1	1	NA	NA	146	05:38:48 Sat 29-Feb-20	TP1S-1	tertiary	ter-all		1	tertiary	heated_roots	treated	none	50.2	8.570440438	2.030083984	1742.655061	0.710570833	4390.471474	3092.745391	16872.5994	450.6881939	84.02339432	50.18653851	0.124691749	-0.005121618	8.39973402	42.10408966	0.011085306	0.069403665	9.804866911	4.374018361	2.682182618	0.008608719	mg-of-analyte_per_kg-of-seed
NA	143	TP1S-2	159	159	1	1	NA	NA	159	06:29:30 Sat 29-Feb-20	TP1S-2	tertiary	ter-all		1	tertiary	heated_roots	treated	none	51.3	8.457170206	3.888482066	1702.86337	0.569981532	4399.939872	2898.444662	17437.02678	508.3326013	86.87083657	42.96929541	0.108622503	0.055497599	9.141406718	47.88523601	0.014646592	0.053393083	9.334911527	4.24686484	1.848777537	0.017249657	mg-of-analyte_per_kg-of-seed
NA	11	TP1S-3	3	3	1	1	NA	NA	3	20:21:20 Fri 28-Feb-20	TP1S-3	tertiary	ter-all		1	tertiary	heated_roots	treated	none	50.7	9.453138952	4.500441932	1607.246905	7.415445549	4065.750861	2440.12375	16755.54053	1022.531352	81.12355477	38.46767085	0.112750604	0.013836019	8.747045389	98.05981794	0.028648564	0.075953431	8.198616539	4.943911365	1.354246435	0.014792451	mg-of-analyte_per_kg-of-seed
NA	51	TP2S-1	65	65	1	1	NA	NA	65	00:22:58 Sat 29-Feb-20	TP2S-1	tertiary	ter-all		2	tertiary	heated_roots	treated	none	52.3	8.342234073	9.487147108	2127.626981	0.882672013	4977.80037	3338.073326	27615.55955	473.0462006	75.26668518	69.9833635	0.146944782	-0.009539615	9.017872968	50.89494955	0.015760275	0.065512676	8.769680715	3.751417509	2.640813487	0.016368858	mg-of-analyte_per_kg-of-seed
NA	4	TP2S-2	10	10	1	1	NA	NA	10	20:48:35 Fri 28-Feb-20	TP2S-2	tertiary	ter-all		2	tertiary	heated_roots	treated	none	51.5	8.465141654	7.626940685	1903.409636	0.919917164	4429.005197	2678.598139	24842.36419	459.4769777	70.09046639	57.8267566	0.133538191	0.018188392	8.298687421	46.98554517	0.019784518	0.038637844	7.049745572	3.34763519	2.384035336	0.014325329	mg-of-analyte_per_kg-of-seed
NA	10	TP2S-3	4	4	1	1	NA	NA	4	20:25:13 Fri 28-Feb-20	TP2S-3	tertiary	ter-all		2	tertiary	heated_roots	treated	none	51.2	9.410882844	14.07572475	1809.728048	5.320408775	3941.927786	2252.349503	22890.28032	847.4995837	68.66680741	63.01605834	0.134184522	0.007383207	7.753479383	81.64214667	0.019087404	0.042718591	7.442675766	4.200250112	2.047929391	0.011273226	mg-of-analyte_per_kg-of-seed
NA	72	TP3S-1	80	80	1	1	NA	NA	80	01:21:23 Sat 29-Feb-20	TP3S-1	tertiary	ter-all		3	tertiary	heated_roots	treated	none	51.1	8.051643776	6.219933459	2123.144184	0.692049853	5045.328112	3012.9984	16855.15629	360.2706662	85.92123043	55.45556755	0.142850679	0.012637531	8.910841186	46.9083681	0.016695643	0.065001932	10.26251283	3.300919134	2.390798671	0.016710736	mg-of-analyte_per_kg-of-seed
NA	75	TP3S-2	92	92	1	1	NA	NA	92	02:08:12 Sat 29-Feb-20	TP3S-2	tertiary	ter-all		3	tertiary	heated_roots	treated	none	50.3	8.339755777	5.349523305	1885.41394	0.630495547	4779.92465	2791.670348	15827.07348	441.0567782	85.91756807	47.55750355	0.117830481	-0.007222023	8.920825744	62.99495171	0.01872703	0.055302147	9.693770867	3.416879487	1.780048403	0.021235746	mg-of-analyte_per_kg-of-seed
NA	79	TP3S-3	87	87	1	1	NA	NA	87	01:48:40 Sat 29-Feb-20	TP3S-3	tertiary	ter-all		3	tertiary	heated_roots	treated	none	53.2	8.360076638	8.217507524	2132.061956	0.636418577	5233.430067	2953.388886	17668.04919	642.1098848	95.93790555	54.6731406	0.147911741	0.016360998	9.367315149	83.22427165	0.018472152	0.06841572	11.11376474	3.429970489	1.924342856	0.022898871	mg-of-analyte_per_kg-of-seed
NA	85	TP4S-1	95	95	1	1	NA	NA	95	02:19:52 Sat 29-Feb-20	TP4S-1	tertiary	ter-all		4	tertiary	heated_roots	treated	none	53.5	7.908351043	1.420401092	1691.251878	0.706191948	4708.455612	2849.788019	15445.77799	404.8674263	76.72848927	43.62650082	0.091681211	0.007829636	10.21465952	48.60077211	0.01063382	0.038079506	5.378618967	2.605729445	1.185982685	0.013896556	mg-of-analyte_per_kg-of-seed
NA	70	TP4S-2	78	78	1	1	NA	NA	78	01:13:36 Sat 29-Feb-20	TP4S-2	tertiary	ter-all		4	tertiary	heated_roots	treated	none	53.6	7.877053128	1.263402581	1828.250064	0.400043547	4624.597798	2409.557949	15546.86765	392.6777422	72.07163052	52.14168494	0.115703615	-0.003092564	9.942552492	45.37641719	0.01377498	0.050057995	6.067076486	2.732445067	1.830889348	0.01482415	mg-of-analyte_per_kg-of-seed
NA	77	TP4S-3	89	89	1	1	NA	NA	89	01:56:27 Sat 29-Feb-20	TP4S-3	tertiary	ter-all		4	tertiary	heated_roots	treated	none	53.2	7.124073067	2.142692999	1719.04471	0.96283234	4996.127136	2781.588487	17047.65382	946.3808559	77.64311008	39.57156114	0.105975236	0.009668418	10.45261086	109.9927498	0.013728551	0.039439385	5.743676955	3.159187733	1.070938204	0.005801441	mg-of-analyte_per_kg-of-seed
NA	89	TP5S-1	99	99	1	1	NA	NA	99	02:35:26 Sat 29-Feb-20	TP5S-1	tertiary	ter-all		5	tertiary	heated_roots	treated	none	53.2	7.95229996	6.259286659	1758.440137	0.868028186	4442.154323	2911.515502	16113.27691	607.2083529	70.89549905	52.89031914	0.123962238	0.004868388	8.381898408	70.41325305	0.017781777	0.052704459	6.677257483	2.946647326	1.781234674	0.015315112	mg-of-analyte_per_kg-of-seed
NA	92	TP5S-2	103	103	1	1	NA	NA	103	02:51:04 Sat 29-Feb-20	TP5S-2	tertiary	ter-all		5	tertiary	heated_roots	treated	none	55.4	8.109545656	1.763276795	2107.493059	0.477429263	5072.323027	2963.930118	20923.80298	534.279609	74.54144072	70.01379958	0.14907046	0.016561936	9.015895588	57.70849804	0.018271846	0.042022885	8.933015475	3.753329778	2.874260974	0.013150128	mg-of-analyte_per_kg-of-seed
NA	100	TP5S-3	117	117	1	1	NA	NA	117	03:45:40 Sat 29-Feb-20	TP5S-3	tertiary	ter-all		5	tertiary	heated_roots	treated	none	55.7	7.952712378	4.391433656	1863.948256	0.577276095	4783.462342	2880.869788	18026.1464	447.6956949	69.10977624	56.94490206	0.112905091	-0.00154032	9.109119587	50.93837062	0.01712993	0.04724332	7.963968529	3.100988512	1.585973939	0.008202941	mg-of-analyte_per_kg-of-seed
NA	111	TP6S-1	124	124	1	1	NA	NA	124	04:13:01 Sat 29-Feb-20	TP6S-1	tertiary	ter-all		6	tertiary	heated_roots	treated	none	50.2	7.563297568	1.320821392	1977.759796	0.463497452	5094.330994	2955.192476	18811.18985	452.2205443	83.27096961	55.5509998	0.141144957	-0.000215528	9.885737741	44.6978178	0.015088932	0.058523089	7.169872007	3.101841921	2.668163891	0.01051075	mg-of-analyte_per_kg-of-seed
NA	114	TP6S-2	127	127	1	1	NA	NA	127	04:24:42 Sat 29-Feb-20	TP6S-2	tertiary	ter-all		6	tertiary	heated_roots	treated	none	55.5	8.297094228	1.344406145	2121.573526	0.567729846	5365.355265	2791.598677	17735.4644	483.6948049	82.37448082	62.33240655	0.170318522	0.011332866	10.03653725	51.37051987	0.013760324	0.039372703	7.148578976	2.93748456	3.54720456	0.011756422	mg-of-analyte_per_kg-of-seed
NA	115	TP6S-3	128	128	1	1	NA	NA	128	04:28:35 Sat 29-Feb-20	TP6S-3	tertiary	ter-all		6	tertiary	heated_roots	treated	none	51.2	9.03329664	1.953848152	1923.582933	1.012744245	4955.827161	2971.310559	17818.84511	916.0866004	75.42827186	58.71899385	0.156710153	0.021905112	9.746416693	96.78962548	0.010463456	0.06261048	6.915572944	3.100812416	2.517536218	0.010791286	mg-of-analyte_per_kg-of-seed
NA	118	TP7S-1	132	132	1	1	NA	NA	132	04:44:14 Sat 29-Feb-20	TP7S-1	tertiary	ter-all		7	tertiary	heated_roots	treated	none	51.2	7.80514663	2.719931162	1979.61341	0.650741777	4756.524716	3212.638963	20740.05883	484.6589944	75.4591477	54.77535598	0.073985442	-0.009883071	7.686773694	44.40152387	0.015944185	0.074776705	9.553091039	4.333262137	1.26406939	0.022347077	mg-of-analyte_per_kg-of-seed
NA	64	TP7S-2	72	72	1	1	NA	NA	72	00:50:15 Sat 29-Feb-20	TP7S-2	tertiary	ter-all		7	tertiary	heated_roots	treated	none	50	8.547633981	5.675381921	2022.529094	0.523378089	4812.755843	2923.769566	19193.0266	446.4063654	75.64390213	54.31710136	0.083523963	0.070338839	7.724313755	44.09311169	0.022973037	0.065340198	9.654560842	3.785250914	1.39631654	0.013944739	mg-of-analyte_per_kg-of-seed
NA	96	TP7S-3	107	107	1	1	NA	NA	107	03:06:38 Sat 29-Feb-20	TP7S-3	tertiary	ter-all		7	tertiary	heated_roots	treated	none	52.7	9.197664529	4.225062025	2037.837444	0.532165358	5004.293083	3165.979015	21958.0888	421.3923378	75.92499243	53.74844694	0.065769915	-0.005696761	7.943781789	45.7062031	0.01741703	0.062881947	10.10282513	4.02452853	1.015562009	0.012192133	mg-of-analyte_per_kg-of-seed
NA	58	TP8S-1	57	57	1	1	NA	NA	57	23:51:46 Fri 28-Feb-20	TP8S-1	tertiary	ter-all		8	tertiary	heated_roots	treated	none	55.5	6.451056663	3.760500826	1738.91621	0.436095524	4227.0708	2198.920134	20636.60826	408.5134962	70.8650271	40.01969612	0.0827279	0.023775064	7.11606008	41.54848437	0.007595769	0.04056059	5.121183353	2.505006295	0.992542704	0.006038921	mg-of-analyte_per_kg-of-seed
NA	18	TP8S-2	20	20	1	1	NA	NA	20	21:27:34 Fri 28-Feb-20	TP8S-2	tertiary	ter-all		8	tertiary	heated_roots	treated	none	52.9	8.002810459	7.701165685	1656.487784	1.920478747	4350.003096	3085.087632	18112.85318	2015.753973	70.43604788	37.86474846	0.126227079	0.014163406	7.565964446	215.2575797	0.017090533	0.051497408	4.72943619	2.502483037	1.050027907	0.013227386	mg-of-analyte_per_kg-of-seed
NA	82	TP8S-3	84	84	1	1	NA	NA	84	01:37:00 Sat 29-Feb-20	TP8S-3	tertiary	ter-all		8	tertiary	heated_roots	treated	none	53	8.097975449	2.12075118	2013.672181	0.671196409	5136.604793	3221.017152	21440.35237	414.042563	70.2089383	50.74192955	0.107324023	0.039408855	8.211217527	48.93586311	0.009212114	0.061118354	5.580387174	2.056639637	1.527839222	0.011370754	mg-of-analyte_per_kg-of-seed
NA	8	TP9S-1	6	6	1	1	NA	NA	6	20:33:01 Fri 28-Feb-20	TP9S-1	tertiary	ter-all		9	tertiary	heated_roots	treated	none	50.1	7.291624277	2.784942272	1644.338742	1.087951771	4428.054979	2524.653506	16873.54173	417.9377902	70.08430367	38.38882218	0.076417	-0.002424876	8.938004717	50.24878001	0.023333851	0.04129108	6.775586676	4.496811967	0.89956075	0.019556685	mg-of-analyte_per_kg-of-seed
NA	47	TP9S-2	53	53	1	1	NA	NA	53	23:36:12 Fri 28-Feb-20	TP9S-2	tertiary	ter-all		9	tertiary	heated_roots	treated	none	53.3	7.887916409	2.416144801	1860.255702	0.601100087	4539.964481	2667.862493	16029.57318	403.1561482	70.49713625	46.6245316	0.095754989	0.00465418	8.31648943	44.38904525	0.031409728	0.081040569	8.520109851	5.054612783	1.603392337	0.009942819	mg-of-analyte_per_kg-of-seed
NA	54	TP9S-3	62	62	1	1	NA	NA	62	00:11:17 Sat 29-Feb-20	TP9S-3	tertiary	ter-all		9	tertiary	heated_roots	treated	none	53.1	8.022554414	1.711987591	1671.708481	0.544255597	4618.106847	3184.582421	16194.22438	420.3889091	65.21577601	39.87822275	0.080464577	0.00362093	9.391699356	47.97792649	0.021948774	0.019266871	6.522796536	4.698976028	1.132163905	0.012635714	mg-of-analyte_per_kg-of-seed
NA	113	TP10S-1	126	126	1	1	NA	NA	126	04:20:48 Sat 29-Feb-20	TP10S-1	tertiary	ter-all		10	tertiary	heated_roots	treated	none	52.7	7.600617921	7.213652222	2255.640877	0.635203984	5839.764515	3057.021247	29974.52917	712.0549091	86.19408674	63.85851611	0.13951973	0.008367314	10.56498027	63.23567049	0.013754558	0.048599503	7.310874628	4.272976275	1.862199175	0.013224254	mg-of-analyte_per_kg-of-seed
NA	119	TP10S-2	133	133	1	1	NA	NA	133	04:48:07 Sat 29-Feb-20	TP10S-2	tertiary	ter-all		10	tertiary	heated_roots	treated	none	52.2	8.246595311	4.163554543	1966.383289	0.732709463	5121.329358	3138.46	24515.37558	588.5867234	78.44188058	58.27711332	0.118389733	0.003472893	9.484369595	52.83202971	0.010201738	0.052915226	6.142054262	3.532364352	1.447072644	0.009150241	mg-of-analyte_per_kg-of-seed
NA	121	TP10S-3	147	147	1	1	NA	NA	147	05:42:41 Sat 29-Feb-20	TP10S-3	tertiary	ter-all		10	tertiary	heated_roots	treated	none	52.1	6.315928363	5.281658512	1625.549177	0.780619717	4507.587988	2724.928401	20352.56635	620.3717409	76.53616992	46.49588707	0.112743306	0.000725117	7.836419539	61.38361432	0.011524483	0.050493422	4.808505196	3.271113597	1.170103393	0.011078614	mg-of-analyte_per_kg-of-seed
NA	126	TP11S-1	142	142	1	1	NA	NA	142	05:23:14 Sat 29-Feb-20	TP11S-1	tertiary	ter-all		11	tertiary	heated_roots	treated	none	53.6	7.688777391	5.576713454	1881.486469	2.789834136	4693.005452	2968.737688	19348.48146	2590.766359	98.82465106	47.03404305	0.149146371	0.053993116	9.374103463	287.5174426	0.017925892	0.05437757	8.379320618	3.686817783	1.733965008	0.022662873	mg-of-analyte_per_kg-of-seed
NA	128	TP11S-2	139	139	1	1	NA	NA	139	05:11:29 Sat 29-Feb-20	TP11S-2	tertiary	ter-all		11	tertiary	heated_roots	treated	none	54.4	7.885755741	4.295288426	1898.894983	0.729274724	4706.986055	3037.07317	18680.57552	495.0063101	97.86897893	50.56648748	0.09176346	0.005448288	9.431214787	55.67156671	0.011928649	0.063019993	8.359352858	3.425600939	1.745786741	0.04142739	mg-of-analyte_per_kg-of-seed
NA	132	TP11S-3	135	135	1	1	NA	NA	135	04:55:54 Sat 29-Feb-20	TP11S-3	tertiary	ter-all		11	tertiary	heated_roots	treated	none	52.5	8.344284649	3.501675096	1987.059288	1.201246375	4603.726611	3074.68928	19665.31046	458.8100276	96.23047579	53.38029832	0.099541423	-0.000970148	9.154760464	54.67206447	0.012637558	0.067894644	9.249178242	3.477444511	1.888857912	0.017942513	mg-of-analyte_per_kg-of-seed
NA	138	TP12S-1	154	154	1	1	NA	NA	154	06:10:02 Sat 29-Feb-20	TP12S-1	tertiary	ter-all		12	tertiary	heated_roots	treated	none	52	7.849238606	8.977514094	1971.767802	4.721647236	4764.373911	3382.410836	21250.95648	5456.891468	83.5976729	49.48877094	0.209046696	0.069902034	8.766580283	564.3673526	0.010740145	0.073290764	7.164869398	5.161069425	1.456648376	0.016111195	mg-of-analyte_per_kg-of-seed
NA	142	TP12S-2	158	158	1	1	NA	NA	158	06:25:36 Sat 29-Feb-20	TP12S-2	tertiary	ter-all		12	tertiary	heated_roots	treated	none	52.7	8.01146084	3.198593817	1856.792467	0.662858797	4543.467696	2894.931401	22656.54504	548.211786	75.13902676	45.23299619	0.083721187	0.080470859	7.980021725	50.28157917	0.012048045	0.069482234	7.524864701	3.65596541	1.190237307	0.008362215	mg-of-analyte_per_kg-of-seed
NA	145	TP12S-3	174	174	1	1	NA	NA	174	07:28:03 Sat 29-Feb-20	TP12S-3	tertiary	ter-all		12	tertiary	heated_roots	treated	none	52.5	8.758804045	4.667327927	1930.191119	1.071163491	4668.409632	3101.796349	23604.9677	534.2016808	78.4487948	49.24611062	0.090365028	-0.010105834	8.552461499	50.67202272	0.006674699	0.050935686	8.002906786	3.732972116	1.264148433	0.01659997	mg-of-analyte_per_kg-of-seed
NA	162	TP13S-1	180	180	1	1	NA	NA	180	07:51:23 Sat 29-Feb-20	TP13S-1	tertiary	ter-all		13	tertiary	heated_roots	treated	none	53.8	7.367136311	6.916693509	1898.583389	2.517583493	4458.44147	2999.417512	16866.62257	2711.435436	81.89766711	48.7442873	0.147567788	0.046986905	8.606206773	278.5458687	0.015128424	0.077046768	7.178177934	4.66922901	2.307944579	0.021445027	mg-of-analyte_per_kg-of-seed
NA	163	TP13S-2	182	182	1	1	NA	NA	182	07:59:14 Sat 29-Feb-20	TP13S-2	tertiary	ter-all		13	tertiary	heated_roots	treated	none	51.5	8.376575262	3.390727347	1756.035247	1.44573026	4528.123633	2860.967239	18609.90601	1120.083956	75.1729884	39.6691428	0.085013579	-0.001952973	7.651007571	118.8783872	0.011099669	0.036341151	7.283876575	3.348416715	1.865888081	0.015836667	mg-of-analyte_per_kg-of-seed
NA	147	TP13S-3	172	172	1	1	NA	NA	172	07:20:16 Sat 29-Feb-20	TP13S-3	tertiary	ter-all		13	tertiary	heated_roots	treated	none	53.9	7.974444167	3.640114102	1693.603411	0.724749636	4513.462888	2841.897618	17330.85492	477.4709475	72.32685564	37.43435834	0.066994985	1.510233279	8.819754864	51.23406315	0.009834276	0.048308968	6.009194836	3.307663057	1.201693601	0.008317801	mg-of-analyte_per_kg-of-seed
NA	153	TP14S-1	165	165	1	1	NA	NA	165	06:52:57 Sat 29-Feb-20	TP14S-1	tertiary	ter-all		14	tertiary	heated_roots	treated	none	52.8	7.079316054	5.803733678	1714.672211	2.558224047	4186.465271	2985.02192	23075.15397	2537.766913	71.33868235	47.23614726	0.158546274	0.091115294	6.642497738	265.2707183	0.010772197	0.04997692	6.169242954	3.826453148	1.19073509	0.016776235	mg-of-analyte_per_kg-of-seed
NA	157	TP14S-2	175	175	1	1	NA	NA	175	07:31:56 Sat 29-Feb-20	TP14S-2	tertiary	ter-all		14	tertiary	heated_roots	treated	none	52	8.619653303	7.03568627	2078.45704	0.743718381	4799.581183	2983.423238	25143.27843	520.3956854	78.80368901	65.56041537	0.124477247	-0.007781634	7.626396372	48.67997343	0.009231857	0.058148107	9.388845327	3.739671689	2.314566053	0.013063793	mg-of-analyte_per_kg-of-seed
NA	160	TP14S-3	178	178	1	1	NA	NA	178	07:43:36 Sat 29-Feb-20	TP14S-3	tertiary	ter-all		14	tertiary	heated_roots	treated	none	50.9	8.460929447	3.964029074	1939.185973	1.044781605	4692.788784	2954.37598	23995.85007	827.1383755	79.07845459	57.37329123	0.126291026	0.006698681	8.068893192	87.27916412	0.012014398	0.07389739	7.646467225	3.427836566	1.869611653	0.009275948	mg-of-analyte_per_kg-of-seed
NA	81	TP15S-1	85	85	1	1	NA	NA	85	01:40:53 Sat 29-Feb-20	TP15S-1	tertiary	ter-all		15	tertiary	heated_roots	treated	none	57.7	7.485216465	1.794453866	1837.322777	0.550075229	4716.637738	2678.566964	15981.51583	503.3425962	82.65294738	42.23295863	0.104700792	0.006207052	8.823744607	58.84793711	0.011766459	0.061938704	9.668373825	3.312968225	2.640569575	0.02456137	mg-of-analyte_per_kg-of-seed
NA	178	TP15S-2	190	190	1	1	NA	NA	190	08:30:22 Sat 29-Feb-20	TP15S-2	tertiary	ter-all		15	tertiary	heated_roots	treated	none	50.1	6.383550769	1.269965588	1454.540117	0.571289222	3894.068959	2603.514393	12534.05882	387.0764967	77.37345919	40.7416628	0.080195538	0.084940443	7.943632078	42.54951284	0.008247851	0.069838748	6.678535199	2.456040669	2.106341073	0.012904894	mg-of-analyte_per_kg-of-seed
NA	167	TP15S-3	186	186	1	1	NA	NA	186	08:14:48 Sat 29-Feb-20	TP15S-3	tertiary	ter-all		15	tertiary	heated_roots	treated	none	54.4	6.900418413	1.454398351	1690.761551	0.983148836	4621.782703	2879.743169	14301.60638	443.0507871	81.70258245	48.01565953	0.090766725	-0.003921342	8.848640476	46.97461236	0.010692378	0.059079485	7.808694636	2.766881662	2.230216417	0.011797444	mg-of-analyte_per_kg-of-seed
NA	172	TP16S-1	197	197	1	1	NA	NA	197	08:57:43 Sat 29-Feb-20	TP16S-1	tertiary	ter-all		16	tertiary	control	none	none	50.9	6.469255761	6.599275539	1783.689752	0.747557192	4199.653257	2659.915212	13032.1341	336.3343287	68.30355544	54.56004388	0.126249938	-0.008255734	7.20342869	40.21189143	0.008242994	0.063995097	4.288684263	1.95548151	2.480627111	0.01577378	mg-of-analyte_per_kg-of-seed
NA	174	TP16S-2	195	195	1	1	NA	NA	195	08:49:56 Sat 29-Feb-20	TP16S-2	tertiary	ter-all		16	tertiary	control	none	none	51.9	7.028162905	4.754012443	1738.82166	2.291196004	4225.901791	2407.766563	13018.74373	1027.390662	73.57304604	56.2345576	0.128157023	0.025320793	7.364478447	115.473232	0.013764641	0.055893912	4.50717119	2.005415646	2.371060499	0.013499926	mg-of-analyte_per_kg-of-seed
NA	151	TP16S-3	167	167	1	1	NA	NA	167	07:00:44 Sat 29-Feb-20	TP16S-3	tertiary	ter-all		16	tertiary	control	none	none	52.6	8.544829429	11.12447811	2241.396182	3.168847336	5305.993509	3278.435416	16835.14199	3576.017384	87.77818929	74.24514935	0.215619674	0.047453099	9.01395568	359.2940454	0.01929728	0.059054576	5.396692651	3.480496435	3.483680523	0.022083022	mg-of-analyte_per_kg-of-seed
NA	155	TP17S-1	163	163	1	1	NA	NA	163	06:45:10 Sat 29-Feb-20	TP17S-1	tertiary	ter-all		17	tertiary	control	none	none	53.2	7.781512121	3.216157891	1857.297185	0.548224161	4612.680316	3124.769973	14603.03993	390.8750091	79.90496917	51.89237931	0.131244573	0.013425641	7.950335411	46.08169973	0.019161386	0.04548171	5.267040589	2.913204306	1.976201332	0.016504025	mg-of-analyte_per_kg-of-seed
NA	158	TP17S-2	176	176	1	1	NA	NA	176	07:35:50 Sat 29-Feb-20	TP17S-2	tertiary	ter-all		17	tertiary	control	none	none	53.4	8.544344711	33.24123603	1944.233749	1.130710102	4796.58922	3087.396307	15843.09779	414.8179097	82.288025	53.87727968	0.143749942	0.049785582	8.438433048	56.45291002	0.011697182	0.056922534	4.556714466	2.598057422	2.269327469	0.014020544	mg-of-analyte_per_kg-of-seed
NA	166	TP17S-3	185	185	1	1	NA	NA	185	08:10:54 Sat 29-Feb-20	TP17S-3	tertiary	ter-all		17	tertiary	control	none	none	53.9	7.848486674	3.06821193	1833.332804	0.669125739	4464.839724	2958.530346	15193.57098	378.899025	77.24087061	52.27933786	0.127564724	-0.017708721	7.346331728	42.92245624	0.010566059	0.079078522	5.017448529	2.758434696	2.564947103	0.013801244	mg-of-analyte_per_kg-of-seed
NA	140	TP18S-1	156	156	1	1	NA	NA	156	06:17:49 Sat 29-Feb-20	TP18S-1	tertiary	ter-all		18	tertiary	control	none	none	56.5	7.562398445	3.695867175	1869.400724	2.085662578	4634.213941	3075.899585	18182.05692	2058.113676	77.15455198	55.6405767	0.126056175	0.013914995	9.305930494	212.5682266	0.014231397	0.049652528	6.598456157	3.421678536	2.155347411	0.017060304	mg-of-analyte_per_kg-of-seed
NA	117	TP18S-2	130	130	1	1	NA	NA	130	04:36:22 Sat 29-Feb-20	TP18S-2	tertiary	ter-all		18	tertiary	control	none	none	57.1	8.068362243	2.791436885	1958.390361	0.553646586	4859.399389	2830.512393	19968.96441	520.641293	71.47429621	52.46866642	0.064591938	-0.009354079	10.43555414	45.22697712	0.012149436	0.073146705	6.856789879	2.936476156	1.46479693	0.019308838	mg-of-analyte_per_kg-of-seed
NA	144	TP18S-3	160	160	1	1	NA	NA	160	06:33:24 Sat 29-Feb-20	TP18S-3	tertiary	ter-all		18	tertiary	control	none	none	53.1	6.854742073	2.245506246	1744.161235	0.687672735	4398.628284	2970.162036	16441.54673	531.910643	73.94804527	53.64750049	0.091535258	-0.014594212	8.8776486	47.24267199	0.012957412	0.064662942	6.306519871	2.944527359	2.455608051	0.009521255	mg-of-analyte_per_kg-of-seed
NA	112	TP19S-2	125	125	1	1	NA	NA	125	04:16:55 Sat 29-Feb-20	TP19S-2	tertiary	ter-all		19	tertiary	control	none	none	52.2	9.259555589	2.572510182	2316.505256	0.86865488	5501.355067	3224.64368	21018.82502	470.0425849	89.62456753	67.52226173	0.149228111	-0.011172484	9.856234863	46.1648401	0.01330138	0.076185263	5.519882561	2.974795397	3.441446658	0.011571708	mg-of-analyte_per_kg-of-seed
NA	152	TP20S-1	166	166	1	1	NA	NA	166	06:56:50 Sat 29-Feb-20	TP20S-1	tertiary	ter-all		20	tertiary	control	none	none	50.1	7.324763831	10.49511937	1985.3057	1.078428215	4713.169352	3112.148495	22814.53933	908.7505427	74.5578799	68.33963237	0.132961506	-0.012532645	7.709547458	87.1537114	0.012911226	0.043167998	6.709455981	3.763825694	2.019576602	0.013374488	mg-of-analyte_per_kg-of-seed
NA	156	TP20S-2	162	162	1	1	NA	NA	162	06:41:16 Sat 29-Feb-20	TP20S-2	tertiary	ter-all		20	tertiary	control	none	none	50.3	8.853251653	8.348496375	1950.588358	0.854459607	4464.29135	3196.384	23516.9965	520.1489093	76.82662717	68.84945849	0.143641674	-0.012909175	8.386634572	49.38885192	0.01730715	0.051744264	7.272404138	3.560135049	1.810633234	0.013496692	mg-of-analyte_per_kg-of-seed
NA	159	TP20S-3	177	177	1	1	NA	NA	177	07:39:43 Sat 29-Feb-20	TP20S-3	tertiary	ter-all		20	tertiary	control	none	none	52.2	8.172948827	10.4553754	2022.476029	0.823149319	4697.52857	2852.211606	23558.65263	603.8399263	75.77722117	67.38605429	0.122052904	-0.01409891	7.762338402	54.86664333	0.010448896	0.072627956	6.63058915	3.421139377	2.055602749	0.006747769	mg-of-analyte_per_kg-of-seed
NA	83	TP21S-1	83	83	1	1	NA	NA	83	01:33:06 Sat 29-Feb-20	TP21S-1	tertiary	ter-all		21	tertiary	control	none	none	55.7	8.098412145	2.296701618	1809.134292	1.280750978	4588.17527	2895.345971	17874.39141	404.6179166	71.62139622	46.26890386	0.139808632	0.005922641	8.968424056	48.01243971	0.010216874	0.06504883	5.077799637	2.80838245	1.855271299	0.011802632	mg-of-analyte_per_kg-of-seed
NA	90	TP21S-2	100	100	1	1	NA	NA	100	02:39:20 Sat 29-Feb-20	TP21S-2	tertiary	ter-all		21	tertiary	control	none	none	51.5	7.682697766	3.234078867	1687.361818	1.800848562	4227.30834	3158.662563	16749.1115	2075.606181	65.61480913	43.85549732	0.167995854	0.026796139	8.444860259	206.8227061	0.010713295	0.049795746	5.176188282	3.095952934	1.73378465	0.012970161	mg-of-analyte_per_kg-of-seed
NA	164	TP21S-3	183	183	1	1	NA	NA	183	08:03:07 Sat 29-Feb-20	TP21S-3	tertiary	ter-all		21	tertiary	control	none	none	53.9	6.443764313	3.625166943	1710.51684	1.6607844	4143.222594	2835.30768	15817.28811	1099.835143	74.78874174	46.30739973	0.147780554	0.273938873	8.292327259	121.032782	0.013977061	0.055237321	4.963201656	2.738618121	1.714362272	0.011878597	mg-of-analyte_per_kg-of-seed
NA	168	TP22S-1	187	187	1	1	NA	NA	187	08:18:41 Sat 29-Feb-20	TP22S-1	tertiary	ter-all		22	tertiary	control	none	none	54	7.405395274	3.218412047	1769.61233	1.357320252	4343.937774	2654.687107	17773.19145	463.4909758	78.48721945	56.16344946	0.152440862	-0.011704111	9.186883461	49.2387673	0.009342418	0.045792954	6.018381649	2.709084645	2.888066012	0.007887616	mg-of-analyte_per_kg-of-seed
NA	170	TP22S-2	199	199	1	1	NA	NA	199	09:05:30 Sat 29-Feb-20	TP22S-2	tertiary	ter-all		22	tertiary	control	none	none	50.4	5.823594075	1.780289916	1598.855122	1.956882384	3944.216055	2319.870968	14601.92155	352.850869	69.50242032	48.78872952	0.122690557	-0.012472698	7.258969815	38.43202346	0.008603676	0.049889665	5.8022969	2.57535833	2.27135272	0.02106464	mg-of-analyte_per_kg-of-seed
NA	173	TP22S-3	196	196	1	1	NA	NA	196	08:53:49 Sat 29-Feb-20	TP22S-3	tertiary	ter-all		22	tertiary	control	none	none	50.5	7.235509543	2.647686932	1590.114503	1.173491427	4032.406003	2611.01087	14791.19776	662.1683236	66.23667428	50.96969629	0.130660642	0.139009769	7.043830529	70.05449055	0.00686456	0.045756259	5.903163741	2.17798287	2.727627779	0.017576671	mg-of-analyte_per_kg-of-seed
NA	91	TP23S-1	102	102	1	1	NA	NA	102	02:47:11 Sat 29-Feb-20	TP23S-1	tertiary	ter-all		23	tertiary	control	none	none	54.6	8.201337464	6.173208356	2619.226892	1.038027772	5570.703041	3046.662358	28640.51434	993.5323075	82.78775473	84.91608999	0.185544735	0.000833564	10.38871706	99.05509433	0.013554879	0.07913447	6.722000372	3.425569332	4.147338425	0.015960141	mg-of-analyte_per_kg-of-seed
NA	86	TP23S-2	96	96	1	1	NA	NA	96	02:23:46 Sat 29-Feb-20	TP23S-2	tertiary	ter-all		23	tertiary	control	none	none	53.4	6.908497912	4.653989047	2132.777567	0.652809459	4693.306872	2692.939408	23292.80304	423.8131891	77.26614674	65.78872725	0.133692023	0.003260637	7.971065349	44.70177586	0.009107792	0.046754656	5.509484409	2.693336383	3.613281447	0.009471615	mg-of-analyte_per_kg-of-seed
NA	107	TP23S-3	109	109	1	1	NA	NA	109	03:14:26 Sat 29-Feb-20	TP23S-3	tertiary	ter-all		23	tertiary	control	none	none	52.6	8.566820543	7.033617063	2003.335669	0.595360042	4422.221561	2987.020825	21803.38891	429.4311646	74.23895581	70.81217053	0.133709635	-0.020861369	7.737875726	47.76115809	0.008188327	0.044856106	4.915239877	2.403598755	2.485291064	0.011619591	mg-of-analyte_per_kg-of-seed
NA	94	TP24S-1	105	105	1	1	NA	NA	105	02:58:51 Sat 29-Feb-20	TP24S-1	tertiary	ter-all		24	tertiary	control	none	none	53.2	8.144308926	1.18608408	1969.579623	0.482755866	4913.652033	2887.84571	15119.21778	323.0200645	67.78901311	56.9860633	0.185147728	-0.001186811	8.512326493	46.74809658	0.012536652	0.05647614	4.803919753	1.893804641	2.92533708	0.009375888	mg-of-analyte_per_kg-of-seed
NA	133	TP24S-2	148	148	1	1	NA	NA	148	05:46:35 Sat 29-Feb-20	TP24S-2	tertiary	ter-all		24	tertiary	control	none	none	51.7	7.942020547	1.862462084	1807.969954	0.571800362	4561.223433	2979.943572	14084.89758	334.2225456	79.9145906	55.72428562	0.174790738	-0.008607373	7.951153487	48.77864978	0.012972946	0.048877685	4.640045274	1.645668013	2.54658787	0.011680001	mg-of-analyte_per_kg-of-seed
NA	136	TP24S-3	152	152	1	1	NA	NA	152	06:02:15 Sat 29-Feb-20	TP24S-3	tertiary	ter-all		24	tertiary	control	none	none	51.9	6.919367392	3.461293026	1911.438723	2.819755233	4806.266886	2936.932739	14101.19894	2556.414802	83.14001095	58.7558729	0.227423381	0.026818699	7.657446313	282.1003099	0.015890421	0.055710315	4.474038094	2.47565023	3.310315549	0.010420654	mg-of-analyte_per_kg-of-seed
NA	130	TP25S-1	137	137	1	1	NA	NA	137	05:03:42 Sat 29-Feb-20	TP25S-1	tertiary	ter-all		25	tertiary	control	none	none	53.5	7.76728843	3.288132332	2121.681416	0.882424704	4878.526808	2893.582323	21566.62916	401.8402823	86.25684029	75.74551302	0.142703011	-0.002352886	8.284064136	45.36109346	0.006306348	0.090716307	5.008283633	2.076845237	3.803233808	0.074210992	mg-of-analyte_per_kg-of-seed
NA	154	TP25S-2	164	164	1	1	NA	NA	164	06:49:03 Sat 29-Feb-20	TP25S-2	tertiary	ter-all		25	tertiary	control	none	none	52.7	7.83267632	4.289351803	2064.972336	0.980547361	4872.368519	3068.808755	19730.40401	583.2649112	88.56172428	66.62009841	0.155890422	0.018828234	8.612711215	67.08104063	0.009254586	0.056517558	4.718838283	2.227955576	3.809020262	0.012879445	mg-of-analyte_per_kg-of-seed
NA	104	TP25S-3	113	113	1	1	NA	NA	113	03:30:06 Sat 29-Feb-20	TP25S-3	tertiary	ter-all		25	tertiary	control	none	none	52.5	8.037426914	5.850373299	2015.230008	3.483672672	4577.423911	3280.446589	21264.4198	3902.660091	64.14595309	70.27761822	0.214597025	0.052199461	7.741729207	400.2895496	0.010815084	0.045202374	5.021758057	2.999209223	3.030560764	0.013470982	mg-of-analyte_per_kg-of-seed
NA	110	TP26S-1	123	123	1	1	NA	NA	123	04:09:07 Sat 29-Feb-20	TP26S-1	tertiary	ter-all		26	tertiary	control	none	none	53.3	7.159376033	1.676386019	1988.220895	0.471870727	5053.7825	2896.067697	17857.41711	360.0109247	73.37951727	55.18902905	0.150012864	-0.006672459	8.398673813	42.06340899	0.008997714	0.034780883	5.431819346	2.435968408	3.278375566	0.012943871	mg-of-analyte_per_kg-of-seed
NA	120	TP26S-2	134	134	1	1	NA	NA	134	04:52:01 Sat 29-Feb-20	TP26S-2	tertiary	ter-all		26	tertiary	control	none	none	58.6	7.435269073	1.706029923	1861.86889	0.654767403	4904.432142	2993.200363	17416.90973	398.3720978	69.85859678	49.13447549	0.137805397	0.003328418	8.61987092	46.45409416	0.01174576	0.055419534	5.22383929	2.660550291	2.303796517	0.007988614	mg-of-analyte_per_kg-of-seed
NA	129	TP26S-3	138	138	1	1	NA	NA	138	05:07:35 Sat 29-Feb-20	TP26S-3	tertiary	ter-all		26	tertiary	control	none	none	52.7	6.477377837	2.520676856	1658.785954	0.551341467	4418.750612	2856.470722	14593.43714	346.2855626	73.46558275	48.82122699	0.125417426	-0.009223155	6.95017275	42.50634613	0.00934507	0.048552983	4.923035705	2.083637905	2.768064786	0.02558752	mg-of-analyte_per_kg-of-seed
NA	134	TP27S-1	149	149	1	1	NA	NA	149	05:50:28 Sat 29-Feb-20	TP27S-1	tertiary	ter-all		27	tertiary	control	none	none	50.2	9.186381465	4.918527168	1843.594621	1.298490931	4981.774005	3238.828233	20601.63626	556.549795	76.17374796	48.35135166	0.119150112	-0.010015947	8.036230112	55.3603069	0.009917659	0.041273422	4.644164851	2.978895823	1.780302198	0.011612439	mg-of-analyte_per_kg-of-seed
NA	137	TP27S-2	153	153	1	1	NA	NA	153	06:06:09 Sat 29-Feb-20	TP27S-2	tertiary	ter-all		27	tertiary	control	none	none	54.3	8.281369688	5.487629738	1826.400586	4.219340724	4555.635824	3139.171865	18213.71181	4669.488862	75.02123263	51.25240884	0.212935309	0.108663657	7.453657222	502.5183663	0.017496575	0.062114367	4.977490326	4.108583102	1.836199937	0.016740738	mg-of-analyte_per_kg-of-seed
NA	141	TP27S-3	157	157	1	1	NA	NA	157	06:21:43 Sat 29-Feb-20	TP27S-3	tertiary	ter-all		27	tertiary	control	none	none	51.3	8.224942255	1.829356106	1708.661742	2.70067599	4537.887219	2992.356776	16907.99832	761.9305663	68.90605717	47.1273045	0.125457052	0.039208595	7.243799649	78.44360503	0.008654652	0.076966991	3.938430819	2.679587541	2.313474003	0.006649997	mg-of-analyte_per_kg-of-seed
NA	150	TP28S-1	168	168	1	1	NA	NA	168	07:04:37 Sat 29-Feb-20	TP28S-1	tertiary	ter-all		28	tertiary	control	none	none	50	7.757726447	13.7056035	1951.720621	1.807547313	4606.008199	3028.623987	22144.0922	1396.549134	75.8193002	49.2736321	0.110489442	0.004407441	7.472216809	137.669995	0.012703614	0.051358215	7.63372921	3.94893134	1.784926292	0.020987716	mg-of-analyte_per_kg-of-seed
NA	161	TP28S-2	179	179	1	1	NA	NA	179	07:47:30 Sat 29-Feb-20	TP28S-2	tertiary	ter-all		28	tertiary	control	none	none	54.5	9.089270219	8.298019109	2047.231474	4.732806124	4511.142384	2951.335074	21802.36975	5788.281634	85.56681149	57.02837937	0.219860358	0.10837522	7.649499354	595.8849482	0.015878247	0.04797628	7.376992243	5.338108989	2.229676835	0.014447371	mg-of-analyte_per_kg-of-seed
NA	165	TP28S-3	184	184	1	1	NA	NA	184	08:07:01 Sat 29-Feb-20	TP28S-3	tertiary	ter-all		28	tertiary	control	none	none	53.6	9.015775761	3.461872908	1893.241929	11.50107504	4692.500615	2822.628186	22883.87479	538.4514634	79.88353963	48.36982098	0.08239048	0.030744077	8.468650437	55.74549927	0.013000886	0.050055234	7.41244125	3.573320412	1.22176061	0.014914822	mg-of-analyte_per_kg-of-seed
NA	177	TP29S-1	192	192	1	1	NA	NA	192	08:38:15 Sat 29-Feb-20	TP29S-1	tertiary	ter-all		29	tertiary	control	none	none	51.6	4.417780257	5.784014478	1360.505664	0.631611744	3900.762577	2326.0644	19271.12219	437.6561407	59.69590607	32.72809958	0.069119633	-0.017958153	5.035286981	46.28874311	0.010762036	0.060435005	3.015548854	1.902813221	0.48405345	0.010771491	mg-of-analyte_per_kg-of-seed
NA	171	TP29S-2	198	198	1	1	NA	NA	198	09:01:36 Sat 29-Feb-20	TP29S-2	tertiary	ter-all		29	tertiary	control	none	none	51.3	5.858991512	6.089401981	1406.396165	0.590389231	3784.44097	2327.568575	20054.76827	458.2033562	60.83324391	35.81131728	0.071562854	-0.019762392	5.064541626	41.93198125	0.00962062	0.042436008	3.579199426	2.865009819	0.631943873	0.015006931	mg-of-analyte_per_kg-of-seed
NA	175	TP29S-3	194	194	1	1	NA	NA	194	08:46:02 Sat 29-Feb-20	TP29S-3	tertiary	ter-all		29	tertiary	control	none	none	52.6	5.383287677	6.117213736	1378.24261	1.967176021	4016.783924	2399.856946	18558.18052	1551.290212	66.23050345	33.73438964	0.098675401	0.152378354	5.595421309	169.6976368	0.008276477	0.03998092	3.27037359	2.508368285	0.552621138	0.013647401	mg-of-analyte_per_kg-of-seed
NA	169	TP30S-1	200	200	1	1	NA	NA	200	09:09:23 Sat 29-Feb-20	TP30S-1	tertiary	ter-all		30	tertiary	control	none	none	53.2	6.586758513	22.35685799	1975.822092	8.023395944	4094.679248	2460.987215	21801.73683	433.4316687	68.61493184	58.65815105	0.155442284	-0.002463266	7.603122488	42.35319038	0.009319415	0.051893601	4.565582389	2.904522184	2.887201158	0.019668879	mg-of-analyte_per_kg-of-seed
NA	41	TP30S-2	46	46	1	1	NA	NA	46	23:08:53 Fri 28-Feb-20	TP30S-2	tertiary	ter-all		30	tertiary	control	none	none	53.5	8.98271028	23.72438559	2367.244856	5.996242987	5304.578716	3777.812244	27852.44084	2156.125642	67.93199347	73.47731654	0.239966495	0.041927405	9.647528054	218.4262438	0.021817995	0.060033864	5.649938658	3.9468688	3.821217375	0.015095083	mg-of-analyte_per_kg-of-seed
NA	65	TP30S-3	73	73	1	1	NA	NA	73	00:54:08 Sat 29-Feb-20	TP30S-3	tertiary	ter-all		30	tertiary	control	none	none	57.2	7.886605859	17.58158394	2543.162936	2.668752717	5179.939106	2957.546906	30203.15782	523.9375271	70.12765749	85.43161348	0.200729833	0.109941412	10.46546866	48.48745388	0.012684122	0.061768447	6.271649725	3.717775226	3.710325514	0.016493093	mg-of-analyte_per_kg-of-seed
NA	148	TP31S-1	170	170	1	1	NA	NA	170	07:12:25 Sat 29-Feb-20	TP31S-1	tertiary	ter-all		31	tertiary	heated_shoots	none	treated	52.3	7.128918658	1.715439132	1660.933854	0.707530599	4772.550232	3127.74834	16333.4687	560.9612315	86.94371432	46.10628982	0.127252183	0.078674502	8.829773927	66.80068959	0.011241797	0.055938226	3.836841517	2.407653486	0.676408623	0.010810433	mg-of-analyte_per_kg-of-seed
NA	146	TP31S-2	173	173	1	1	NA	NA	173	07:24:09 Sat 29-Feb-20	TP31S-2	tertiary	ter-all		31	tertiary	heated_shoots	none	treated	52.4	6.85227935	1.713434703	1502.544068	1.249246526	4356.613236	2978.009303	15881.74025	469.0990719	83.61542859	42.08519127	0.114278585	0.135834223	7.350321602	53.56518707	0.009685444	0.053985389	3.506875568	2.323035522	0.643717721	0.013664189	mg-of-analyte_per_kg-of-seed
NA	76	TP31S-3	90	90	1	1	NA	NA	90	02:00:20 Sat 29-Feb-20	TP31S-3	tertiary	ter-all		31	tertiary	heated_shoots	none	treated	52.8	6.896620209	1.623430806	1580.05644	0.568831696	4451.469465	2733.953977	17038.90828	505.3332345	70.24187198	39.34157252	0.109391784	-0.021543029	6.986844378	59.72601325	0.007210581	0.036781938	3.440170523	2.316147035	0.567041512	0.012065359	mg-of-analyte_per_kg-of-seed
NA	84	TP32S-1	82	82	1	1	NA	NA	82	01:29:13 Sat 29-Feb-20	TP32S-1	tertiary	ter-all		32	tertiary	heated_shoots	none	treated	50.6	6.934301032	3.002746497	2143.719427	0.508251363	4692.821622	3059.623815	26230.86306	538.7529475	76.99267297	57.25997218	0.11769197	-0.014355884	5.571503863	44.48847107	0.010767872	0.050714144	4.298514857	2.682763884	0.753429568	0.014255691	mg-of-analyte_per_kg-of-seed
NA	93	TP32S-2	104	104	1	1	NA	NA	104	02:54:58 Sat 29-Feb-20	TP32S-2	tertiary	ter-all		32	tertiary	heated_shoots	none	treated	50	7.811606798	3.160146928	2054.731066	0.509757844	4390.559218	3232.270515	24231.89676	478.2736151	67.10600036	56.88200777	0.091657205	-0.016196116	4.858741342	35.62683488	0.009036815	0.054739699	3.990658765	2.36998341	0.757389938	0.007322166	mg-of-analyte_per_kg-of-seed
NA	101	TP32S-3	116	116	1	1	NA	NA	116	03:41:47 Sat 29-Feb-20	TP32S-3	tertiary	ter-all		32	tertiary	heated_shoots	none	treated	52.5	7.406148437	5.327933774	2122.987873	1.032117488	4592.746345	3297.525882	26106.43073	852.779264	70.33467675	56.0482737	0.112580831	-0.015249837	4.652001554	76.87182354	0.0107381	0.063435093	4.259248329	2.439404231	0.709290836	0.007263499	mg-of-analyte_per_kg-of-seed
NA	103	TP33S-1	114	114	1	1	NA	NA	114	03:33:59 Sat 29-Feb-20	TP33S-1	tertiary	ter-all		33	tertiary	heated_shoots	none	treated	50	7.17279704	2.410837382	1659.742325	1.505013374	4087.026266	3258.265204	19471.53571	1562.609334	64.68126773	40.80064076	0.128800442	0.013825346	7.969959707	153.4034697	0.006263177	0.026102961	4.843789634	3.113443396	0.570056674	0.008796107	mg-of-analyte_per_kg-of-seed
NA	149	TP33S-2	169	169	1	1	NA	NA	169	07:08:31 Sat 29-Feb-20	TP33S-2	tertiary	ter-all		33	tertiary	heated_shoots	none	treated	53.1	7.139152976	4.1485599	1701.662693	1.44789806	4536.350485	2889.967557	22833.62944	1520.889782	78.01057192	42.829658	0.128075234	0.054812075	7.6126656	148.2015496	0.009938922	0.039994697	4.836136948	3.409425858	0.546991401	0.013955752	mg-of-analyte_per_kg-of-seed
NA	24	TP33S-3	27	27	1	1	NA	NA	27	21:54:52 Fri 28-Feb-20	TP33S-3	tertiary	ter-all		33	tertiary	heated_shoots	none	treated	52.5	6.966706365	2.552315134	1720.999703	0.916175557	4447.151488	2599.323412	21663.60929	806.9262458	65.77153046	42.59530091	0.110203887	-0.010325599	8.196632462	79.75481656	0.009295856	0.037241916	5.277769566	3.110246449	0.555820611	0.007241637	mg-of-analyte_per_kg-of-seed
NA	28	TP34S-1	37	37	1	1	NA	NA	37	22:33:50 Fri 28-Feb-20	TP34S-1	tertiary	ter-all		34	tertiary	heated_shoots	none	treated	55.7	6.65043543	2.795936769	1632.723181	0.493518988	4525.204571	2682.96122	20208.52368	657.9860367	89.37676823	34.94662711	0.091461898	-0.012259847	7.676651621	67.51973424	0.018996743	0.031844177	3.215489943	2.154747264	0.469789316	0.011718583	mg-of-analyte_per_kg-of-seed
NA	33	TP34S-2	32	32	1	1	NA	NA	32	22:14:22 Fri 28-Feb-20	TP34S-2	tertiary	ter-all		34	tertiary	heated_shoots	none	treated	56.3	6.686383026	2.318480711	1550.691848	0.914534008	4476.363588	3062.101538	17265.8935	766.2638342	65.26856033	33.07200255	0.098140735	-0.010928861	8.173328405	85.28002977	0.009428059	0.031003322	3.16053346	2.167045317	0.495995544	0.008384422	mg-of-analyte_per_kg-of-seed
NA	38	TP34S-3	43	43	1	1	NA	NA	43	22:57:13 Fri 28-Feb-20	TP34S-3	tertiary	ter-all		34	tertiary	heated_shoots	none	treated	53	7.371944193	3.087237178	1487.739116	0.640203745	4643.063685	2810.455389	17031.03105	438.2336084	72.0362332	32.32782511	0.092677101	-0.010702402	8.174851529	49.68428828	0.018169715	0.054603564	3.136234197	2.19930812	0.443631677	0.009344232	mg-of-analyte_per_kg-of-seed
NA	42	TP35S-1	47	47	1	1	NA	NA	47	23:12:47 Fri 28-Feb-20	TP35S-1	tertiary	ter-all		35	tertiary	heated_shoots	none	treated	56	8.094257843	2.735024736	1729.177516	0.940619908	5243.080099	3451.843153	17925.32315	1094.997363	77.20504315	36.74746634	0.140973204	0.011858265	9.87403459	123.6433304	0.020908342	0.074887452	4.413902609	2.890354258	0.55924477	0.00950485	mg-of-analyte_per_kg-of-seed
NA	59	TP35S-2	56	56	1	1	NA	NA	56	23:47:52 Fri 28-Feb-20	TP35S-2	tertiary	ter-all		35	tertiary	heated_shoots	none	treated	57.7	6.620517654	2.206922468	1616.10611	0.480023211	4473.500265	2434.711094	15473.31916	395.6170182	86.02428413	34.79572601	0.114325762	-0.005798887	8.78389597	52.60650202	0.009430126	0.038868997	3.971511728	2.296221725	0.608657183	0.006368331	mg-of-analyte_per_kg-of-seed
NA	46	TP35S-3	52	52	1	1	NA	NA	52	23:32:18 Fri 28-Feb-20	TP35S-3	tertiary	ter-all		35	tertiary	heated_shoots	none	treated	51.4	8.000538013	2.387445073	1985.685868	0.590763252	5415.157932	2921.535832	20033.41626	486.9900661	83.22155839	46.62698223	0.146577411	-0.011858486	10.9352324	58.69751061	0.018716403	0.039490233	4.973106097	2.735232115	0.696924751	0.002675735	mg-of-analyte_per_kg-of-seed
NA	49	TP36S-1	67	67	1	1	NA	NA	67	00:30:45 Sat 29-Feb-20	TP36S-1	tertiary	ter-all		36	tertiary	heated_shoots	none	treated	56.9	7.431090472	1.976785494	1870.177929	0.556188868	4816.847137	2858.951312	20118.57905	447.7829315	79.92446337	58.39440658	0.095584325	-0.004575594	9.902794876	53.70365222	0.021035157	0.041073328	5.668122847	2.311057747	0.64684512	0.016063237	mg-of-analyte_per_kg-of-seed
NA	53	TP36S-2	63	63	1	1	NA	NA	63	00:15:11 Sat 29-Feb-20	TP36S-2	tertiary	ter-all		36	tertiary	heated_shoots	none	treated	51.3	8.0111508	2.852055509	2110.210571	0.76363546	5742.238669	3541.924663	24264.06359	605.2004172	89.93542302	57.08880942	0.096260525	-0.004704892	10.22844363	65.11246713	0.017889481	0.067330882	6.099299712	3.021519885	0.624241291	0.00983848	mg-of-analyte_per_kg-of-seed
NA	56	TP36S-3	59	59	1	1	NA	NA	59	23:59:33 Fri 28-Feb-20	TP36S-3	tertiary	ter-all		36	tertiary	heated_shoots	none	treated	51.9	6.996135723	7.044217562	1695.734083	0.581616155	4527.190671	2632.958011	20432.16755	446.82289	79.01028981	40.73275654	0.088188591	-0.011006461	8.541511366	56.93914638	0.009908207	0.036225646	5.035833214	2.354915883	0.574631955	0.01367235	mg-of-analyte_per_kg-of-seed
NA	61	TP37S-1	68	68	1	1	NA	NA	68	00:34:38 Sat 29-Feb-20	TP37S-1	tertiary	ter-all		37	tertiary	heated_shoots	none	treated	53.8	6.594818103	4.499630596	1739.313816	0.746106234	4568.033765	3010.215625	24919.50822	541.586777	72.46460834	44.34297789	0.100019298	-0.007919744	6.758790688	45.79870361	0.010510166	0.038087627	3.659341258	3.01568181	0.461372041	0.009431514	mg-of-analyte_per_kg-of-seed
NA	73	TP37S-2	94	94	1	1	NA	NA	94	02:15:59 Sat 29-Feb-20	TP37S-2	tertiary	ter-all		37	tertiary	heated_shoots	none	treated	56.7	7.404080076	3.058860211	1763.741072	0.970580662	4631.240581	2878.58238	25942.04676	576.7651015	72.1638867	45.4928576	0.100354886	-0.005374667	6.663698641	49.40744967	0.00753005	0.056624006	4.162292555	3.225210334	0.543757713	0.015065344	mg-of-analyte_per_kg-of-seed
NA	97	TP37S-3	120	120	1	1	NA	NA	120	03:57:21 Sat 29-Feb-20	TP37S-3	tertiary	ter-all		37	tertiary	heated_shoots	none	treated	53.7	7.628422382	4.398562602	1668.554923	1.326180511	4614.133617	2608.694015	27544.40341	530.9221869	67.8312098	45.08338886	0.10323706	-0.011460649	6.337779881	49.26562932	0.007513635	0.048515928	3.936999263	3.046701265	0.47167987	0.013155672	mg-of-analyte_per_kg-of-seed
NA	176	TP38S-1	193	193	1	1	NA	NA	193	08:42:09 Sat 29-Feb-20	TP38S-1	tertiary	ter-all		38	tertiary	heated_shoots	none	treated	56.4	4.724601201	1.622506149	1458.888343	0.877525802	3948.178321	2175.963578	16095.80281	743.9640893	67.34012151	39.2417842	0.082253874	3.36E-05	6.193798331	79.56189793	0.004910119	0.044655632	3.050425653	1.772024772	1.091013319	0.010424578	mg-of-analyte_per_kg-of-seed
NA	32	TP38S-2	33	33	1	1	NA	NA	33	22:18:16 Fri 28-Feb-20	TP38S-2	tertiary	ter-all		38	tertiary	heated_shoots	none	treated	50.3	6.10246671	3.487330401	1599.536568	0.857974333	4381.472118	2603.903097	21339.03907	930.5003957	70.43042241	39.13544017	0.080308261	-0.011960634	6.552699902	85.95410356	0.008025628	0.06392379	3.364810003	2.221021057	0.532882805	0.006623628	mg-of-analyte_per_kg-of-seed
NA	23	TP38S-3	26	26	1	1	NA	NA	26	21:50:58 Fri 28-Feb-20	TP38S-3	tertiary	ter-all		38	tertiary	heated_shoots	none	treated	50.5	6.489242354	1.994656012	1601.518748	0.503968698	4331.308962	2215.473847	18087.57757	483.7855147	74.00416103	39.96513654	0.074339319	-0.019037026	7.147467608	50.57872562	0.008329441	0.008558972	3.328742712	2.116413875	0.75002882	0.005495682	mg-of-analyte_per_kg-of-seed
NA	37	TP39S-1	42	42	1	1	NA	NA	42	22:53:19 Fri 28-Feb-20	TP39S-1	tertiary	ter-all		39	tertiary	heated_shoots	none	treated	52.4	7.581011176	6.93050074	2062.975697	0.475615024	4894.897033	2942.531125	23874.79715	549.3227302	74.30473216	54.75673357	0.124567789	-0.002399996	8.712130849	54.11670555	0.01984569	0.021193733	6.956379518	3.341643736	1.385522443	0.009519774	mg-of-analyte_per_kg-of-seed
NA	43	TP39S-2	48	48	1	1	NA	NA	48	23:16:41 Fri 28-Feb-20	TP39S-2	tertiary	ter-all		39	tertiary	heated_shoots	none	treated	52	9.815157898	7.364820969	2172.140044	0.927492329	5072.681441	3474.286272	20920.526	966.4717943	74.16556297	65.41890387	0.136830894	0.034425032	9.394552292	96.21021324	0.018867466	0.060780398	6.730202676	3.944671513	1.639008574	0.009923661	mg-of-analyte_per_kg-of-seed
NA	35	TP39S-3	29	29	1	1	NA	NA	29	22:02:39 Fri 28-Feb-20	TP39S-3	tertiary	ter-all		39	tertiary	heated_shoots	none	treated	57.6	7.170554934	5.203802883	1899.608817	0.729228761	4192.771018	2831.458628	20812.79736	525.4119739	63.04723145	58.47771216	0.108079314	-0.006418484	7.537353063	45.42020658	0.017243528	0.055343676	6.521557303	3.503370092	1.759290984	0.005778957	mg-of-analyte_per_kg-of-seed
NA	25	TP40S-1	40	40	1	1	NA	NA	40	22:45:30 Fri 28-Feb-20	TP40S-1	tertiary	ter-all		40	tertiary	heated_shoots	none	treated	54.1	6.861227807	1.977478376	1794.832009	0.478516812	4744.249026	2723.015682	22805.33199	540.3859064	73.04380305	43.78397876	0.082060049	-0.020712459	8.706301217	50.50222076	0.013934577	0.023288288	4.493707195	2.852767145	0.609733881	0.007432182	mg-of-analyte_per_kg-of-seed
NA	19	TP40S-2	22	22	1	1	NA	NA	22	21:35:24 Fri 28-Feb-20	TP40S-2	tertiary	ter-all		40	tertiary	heated_shoots	none	treated	51.5	7.752021945	3.027641097	1700.283553	1.456119498	4416.270001	2986.493414	22256.7836	1462.127645	72.05096537	47.35760785	0.102059512	0.095790846	7.732109711	149.1707264	0.016623582	0.073839613	4.423581897	2.424830164	0.615036116	0.006245224	mg-of-analyte_per_kg-of-seed
NA	26	TP40S-3	39	39	1	1	NA	NA	39	22:41:37 Fri 28-Feb-20	TP40S-3	tertiary	ter-all		40	tertiary	heated_shoots	none	treated	52.7	6.858151789	1.65867964	1717.830762	0.509244391	4511.091366	2636.609509	22289.43724	523.6435469	71.26664841	39.33791606	0.072281622	-0.022598659	8.193879303	54.177207	0.016655031	0.050386275	4.143305781	2.461570586	0.424412942	0.003231624	mg-of-analyte_per_kg-of-seed
NA	13	TP41S-1	15	15	1	1	NA	NA	15	21:08:07 Fri 28-Feb-20	TP41S-1	tertiary	ter-all		41	tertiary	heated_shoots	none	treated	50.3	8.50713923	3.121366915	1765.499942	2.092948984	4835.463437	4109.081324	14472.11122	808.5713046	77.16293745	59.38710792	0.108985023	0.003737737	7.847050922	82.06172003	0.019353471	0.030488354	6.345960132	3.249879181	2.097898896	0.011836875	mg-of-analyte_per_kg-of-seed
NA	3	TP41S-2	12	12	1	1	NA	NA	12	20:56:26 Fri 28-Feb-20	TP41S-2	tertiary	ter-all		41	tertiary	heated_shoots	none	treated	50	7.890233849	1.621057645	1829.91196	0.819080198	4831.503221	2806.272704	14781.29683	655.7505182	74.56488704	58.74008506	0.109801376	-0.015845499	8.288507614	70.27527324	0.011359417	0.034180471	4.374391501	2.494881438	2.010235478	0.007752651	mg-of-analyte_per_kg-of-seed
NA	9	TP41S-3	5	5	1	1	NA	NA	5	20:29:07 Fri 28-Feb-20	TP41S-3	tertiary	ter-all		41	tertiary	heated_shoots	none	treated	50.1	8.047349725	5.262333317	1876.548197	3.162282441	4665.546068	2309.400508	15204.37823	1033.219885	87.32726956	59.89503903	0.112702011	0.033903967	8.429869299	117.0904092	0.01349534	0.087681841	4.821419008	3.133805372	1.832979977	0.01509426	mg-of-analyte_per_kg-of-seed
NA	1	TP42S-1	14	14	1	1	NA	NA	14	21:04:13 Fri 28-Feb-20	TP42S-1	tertiary	ter-all		42	tertiary	heated_shoots	none	treated	52.4	9.122138582	2.392042826	1782.084418	1.00399588	4945.149034	3745.141559	18879.97939	692.3457342	84.67713946	57.23035557	0.106207719	-0.014820025	8.399660108	69.70141556	0.00929146	0.025220691	3.404106613	2.198879148	1.550265164	0.011692876	mg-of-analyte_per_kg-of-seed
NA	116	TP42S-2	129	129	1	1	NA	NA	129	04:32:29 Sat 29-Feb-20	TP42S-2	tertiary	ter-all		42	tertiary	heated_shoots	none	treated	50.8	8.191095001	1.82846659	1938.811712	0.615864105	5098.996919	2906.65629	21728.77898	609.0443202	87.7948299	63.56649409	0.103228336	-0.019353389	7.955196415	58.77594163	0.004740514	0.072285663	3.541009276	2.204184313	1.40208944	0.01530988	mg-of-analyte_per_kg-of-seed
NA	109	TP42S-3	122	122	1	1	NA	NA	122	04:05:14 Sat 29-Feb-20	TP42S-3	tertiary	ter-all		42	tertiary	heated_shoots	none	treated	52.2	6.90430552	3.634488136	1849.227676	0.563612072	4785.712121	2583.500688	20283.31186	519.8830344	86.96162503	53.52638206	0.093513908	-0.019946017	7.832468442	50.00498053	0.006337488	0.043294749	3.213386606	2.413816051	1.225052893	0.00890159	mg-of-analyte_per_kg-of-seed
NA	105	TP43S-1	112	112	1	1	NA	NA	112	03:26:12 Sat 29-Feb-20	TP43S-1	tertiary	ter-all		43	tertiary	heated_shoots	none	treated	57.1	8.01604499	1.737445796	1840.892147	0.517964988	4401.979012	2810.826863	20604.02265	696.4260826	72.80333262	68.23000669	0.123393436	-0.004245274	8.257746105	61.41072746	0.009322196	0.019377915	4.772395531	3.001582082	2.035992621	0.009685356	mg-of-analyte_per_kg-of-seed
NA	88	TP43S-2	98	98	1	1	NA	NA	98	02:31:33 Sat 29-Feb-20	TP43S-2	tertiary	ter-all		43	tertiary	heated_shoots	none	treated	52.2	8.196917253	5.833517452	1856.426091	1.23294523	4627.962658	2886.94089	20965.92238	1095.080831	87.65543513	52.65319555	0.11721736	0.031887106	8.564637638	100.7633681	0.009178376	0.031300212	6.201327919	3.979897896	1.5302337	0.010750487	mg-of-analyte_per_kg-of-seed
NA	52	TP43S-3	64	64	1	1	NA	NA	64	00:19:04 Sat 29-Feb-20	TP43S-3	tertiary	ter-all		43	tertiary	heated_shoots	none	treated	53.4	8.622516403	2.945017047	2384.824498	0.530008994	5891.608975	3580.164627	26218.26545	727.8332598	93.13962746	71.77067235	0.147507047	-0.008716363	12.48479569	61.67098773	0.016423986	0.057016637	5.367401469	4.209011664	1.562609518	0.008275267	mg-of-analyte_per_kg-of-seed
NA	71	TP44S-1	79	79	1	1	NA	NA	79	01:17:30 Sat 29-Feb-20	TP44S-1	tertiary	ter-all		44	tertiary	heated_shoots	none	treated	57.1	6.536874317	1.279981798	1866.851923	0.367696207	4840.468903	2371.342796	20441.62893	462.5245409	68.16724651	45.2538515	0.095187961	-0.008560574	7.67792004	46.01062794	0.005807493	0.03107246	4.507701347	2.721523159	0.549571414	0.009526079	mg-of-analyte_per_kg-of-seed
NA	30	TP44S-2	35	35	1	1	NA	NA	35	22:26:03 Fri 28-Feb-20	TP44S-2	tertiary	ter-all		44	tertiary	heated_shoots	none	treated	51.5	7.070468941	2.011846815	1939.926946	0.69404211	4994.846779	2891.512576	21505.69488	709.7675659	69.56521445	46.71369766	0.120632974	-0.007993675	8.332430602	75.0580598	0.010842716	0.108410582	4.467349724	2.891727023	0.543906817	0.006858577	mg-of-analyte_per_kg-of-seed
NA	22	TP44S-3	25	25	1	1	NA	NA	25	21:47:05 Fri 28-Feb-20	TP44S-3	tertiary	ter-all		44	tertiary	heated_shoots	none	treated	56.4	6.209970066	2.071452334	1703.154068	0.823467419	4447.4942	2445.457913	18188.29159	1020.297439	70.10278236	39.11323215	0.112399447	-0.00684516	7.552883969	113.6466881	0.01058609	0.051520329	3.924148798	2.249801369	0.447532246	0.004029662	mg-of-analyte_per_kg-of-seed
NA	7	TP45S-1	7	7	1	1	NA	NA	7	20:36:54 Fri 28-Feb-20	TP45S-1	tertiary	ter-all		45	tertiary	heated_shoots	none	treated	53.2	7.842688025	2.275198154	1730.911907	4.569444696	4299.453596	2687.703549	21801.63287	907.9867255	65.28142782	43.47773967	0.116683887	-0.007085176	8.213717207	95.8775774	0.012976973	0.065813283	4.460113896	3.026246334	0.573288369	0.010707186	mg-of-analyte_per_kg-of-seed
NA	29	TP45S-2	36	36	1	1	NA	NA	36	22:29:57 Fri 28-Feb-20	TP45S-2	tertiary	ter-all		45	tertiary	heated_shoots	none	treated	52.5	7.82426539	1.912643141	1945.0188	0.785645369	4639.180842	2592.302467	23379.47183	795.2471534	66.93798044	53.32187559	0.11334994	-0.016305416	9.52799188	79.91098118	0.012383769	0.048010532	4.865733763	3.072190646	0.585939721	0.010259129	mg-of-analyte_per_kg-of-seed
NA	14	TP45S-3	16	16	1	1	NA	NA	16	21:12:00 Fri 28-Feb-20	TP45S-3	tertiary	ter-all		45	tertiary	heated_shoots	none	treated	51.6	9.142836695	4.828078543	1850.191597	1.26684062	4877.880558	4677.019765	21869.0861	990.7026776	80.54298465	46.97835997	0.131335235	-0.006340764	9.558010746	111.2089755	0.025378069	0.085792384	4.763501912	3.361399924	0.67324441	0.005006232	mg-of-analyte_per_kg-of-seed
NA	2	TP46S-1	13	13	1	1	NA	NA	13	21:00:19 Fri 28-Feb-20	TP46S-1	tertiary	ter-all		46	tertiary	heated_roots_and_shoots	treated	treated	54.7	9.00956018	2.766384542	1862.083156	0.637143847	4998.104005	3792.490837	26807.06011	554.5608992	94.84342001	52.79204664	0.145079278	-0.002021366	9.737177994	51.82127319	0.014422937	0.060157678	6.761009715	3.845435102	0.606275483	0.00828459	mg-of-analyte_per_kg-of-seed
NA	16	TP46S-2	18	18	1	1	NA	NA	18	21:19:47 Fri 28-Feb-20	TP46S-2	tertiary	ter-all		46	tertiary	heated_roots_and_shoots	treated	treated	52.9	8.683716453	3.404064033	1897.725266	1.557083288	4783.068118	3683.561928	24969.20068	1336.224652	83.23159169	50.39080976	0.158265641	0.006094137	9.821736202	140.5174675	0.019237605	0.081217782	6.22757293	3.954516734	0.611212134	0.005622657	mg-of-analyte_per_kg-of-seed
NA	48	TP46S-3	54	54	1	1	NA	NA	54	23:40:05 Fri 28-Feb-20	TP46S-3	tertiary	ter-all		46	tertiary	heated_roots_and_shoots	treated	treated	53.9	7.018645784	2.632639583	1808.672326	0.730664556	4540.176653	2663.712631	26286.52676	634.7596096	77.05126758	44.06168554	0.139181484	-0.007267494	9.089550831	64.20587064	0.01465588	0.055616483	6.157538877	3.715168087	0.564081505	0.006359458	mg-of-analyte_per_kg-of-seed
NA	44	TP47S-1	49	49	1	1	NA	NA	49	23:20:34 Fri 28-Feb-20	TP47S-1	tertiary	ter-all		47	tertiary	heated_roots_and_shoots	treated	treated	55.5	8.600142905	3.012332211	1930.23194	0.789308015	5251.177578	3368.858583	22234.36664	680.5731035	68.11118317	44.06200388	0.093443161	-0.002455123	9.988897886	69.75586097	0.016472334	0.045774983	5.002195346	3.137233768	0.618020199	0.008420089	mg-of-analyte_per_kg-of-seed
NA	40	TP47S-2	45	45	1	1	NA	NA	45	23:05:00 Fri 28-Feb-20	TP47S-2	tertiary	ter-all		47	tertiary	heated_roots_and_shoots	treated	treated	54.9	7.944798812	2.91516118	1731.358088	0.668883958	4947.773134	3307.941841	18659.27921	720.5936399	75.98776528	41.28257339	0.089450745	-0.001771093	9.219752869	75.30944823	0.01501012	0.041252407	4.251878846	2.665389894	0.704331826	0.013319613	mg-of-analyte_per_kg-of-seed
NA	34	TP47S-3	30	30	1	1	NA	NA	30	22:06:33 Fri 28-Feb-20	TP47S-3	tertiary	ter-all		47	tertiary	heated_roots_and_shoots	treated	treated	51.2	7.304920382	4.503589437	1655.578877	2.538936355	4444.521799	3311.91174	18685.0126	2631.584053	77.70466311	36.54634366	0.125543255	0.02656979	8.444937486	277.511954	0.013400632	0.07376881	3.988549407	3.137447023	0.575398052	0.011254764	mg-of-analyte_per_kg-of-seed
NA	62	TP48S-1	69	69	1	1	NA	NA	69	00:38:32 Sat 29-Feb-20	TP48S-1	tertiary	ter-all		48	tertiary	heated_roots_and_shoots	treated	treated	54.8	6.92916644	2.753980614	1983.195842	0.456015595	5096.40225	2855.233906	27702.54012	616.0976444	77.42056301	48.32612424	0.084729871	-0.005317019	8.721695908	52.42334429	0.002992479	0.06960438	4.398685527	2.859162308	0.474606742	0.010069943	mg-of-analyte_per_kg-of-seed
NA	60	TP48S-2	55	55	1	1	NA	NA	55	23:43:59 Fri 28-Feb-20	TP48S-2	tertiary	ter-all		48	tertiary	heated_roots_and_shoots	treated	treated	53.5	6.914691722	3.132812465	1759.02146	0.607572153	4542.383816	2520.636323	24779.94	470.1730215	80.71228919	44.63462953	0.084619685	-0.011538889	7.330517347	46.47079971	0.005828522	0.028705599	4.370148964	2.276559638	0.594383732	0.006017944	mg-of-analyte_per_kg-of-seed
NA	57	TP48S-3	58	58	1	1	NA	NA	58	23:55:39 Fri 28-Feb-20	TP48S-3	tertiary	ter-all		48	tertiary	heated_roots_and_shoots	treated	treated	53.6	6.592125893	1.817510148	1724.607639	0.644483708	4414.846423	2469.766757	24469.30532	566.4950401	80.04802197	43.79940008	0.076560368	0.020309587	7.429294932	50.45123892	0.004868807	0.060327155	4.043273688	2.418357212	0.412638181	0.004604852	mg-of-analyte_per_kg-of-seed
NA	67	TP49S-1	75	75	1	1	NA	NA	75	01:01:56 Sat 29-Feb-20	TP49S-1	tertiary	ter-all		49	tertiary	heated_roots_and_shoots	treated	treated	50.3	6.475816865	1.490550025	1719.346404	0.443557652	4693.807497	2506.828066	19943.65569	420.2160009	72.80783322	40.71366903	0.086847316	-0.01634631	9.165479085	47.64184219	0.006320191	0.060125225	3.354369661	1.899716674	0.558222846	0.010362271	mg-of-analyte_per_kg-of-seed
NA	63	TP49S-2	70	70	1	1	NA	NA	70	00:42:25 Sat 29-Feb-20	TP49S-2	tertiary	ter-all		49	tertiary	heated_roots_and_shoots	treated	treated	53.7	7.027621288	1.22010863	1662.663792	0.696087606	4641.468467	3025.438538	18866.58199	358.5799245	71.50923188	35.60954541	0.079577677	-0.001924206	9.202120354	47.92679343	0.006307832	0.056561201	3.336303484	1.66616236	0.550080661	0.002275478	mg-of-analyte_per_kg-of-seed
NA	80	TP49S-3	86	86	1	1	NA	NA	86	01:44:47 Sat 29-Feb-20	TP49S-3	tertiary	ter-all		49	tertiary	heated_roots_and_shoots	treated	treated	55.7	7.100347416	8.726064215	1713.232551	0.785049391	4778.653836	2753.067495	21155.43728	835.601488	75.10538775	40.63347411	0.089831968	0.00967126	8.555977113	95.52227852	0.007920276	0.028406671	3.43179496	1.76980199	0.564009085	0.014982388	mg-of-analyte_per_kg-of-seed
NA	78	TP50S-1	88	88	1	1	NA	NA	88	01:52:34 Sat 29-Feb-20	TP50S-1	tertiary	ter-all		50	tertiary	heated_roots_and_shoots	treated	treated	51.8	6.878391867	4.35040099	1644.592486	0.490680584	4716.212213	2710.649909	23587.08638	537.9893768	74.44696457	42.25128646	0.082028947	-0.011148888	7.182927069	52.45017568	0.006164261	0.047692782	3.967813553	2.726871923	0.680075503	0.057021754	mg-of-analyte_per_kg-of-seed
NA	39	TP50S-2	44	44	1	1	NA	NA	44	23:01:06 Fri 28-Feb-20	TP50S-2	tertiary	ter-all		50	tertiary	heated_roots_and_shoots	treated	treated	53.8	6.759058268	6.520335628	1540.871005	0.668920453	4845.496946	3006.940246	22331.80916	765.0115869	80.52570974	36.91505622	0.089330609	-0.005950354	6.998829088	83.32552448	0.016337108	0.064575399	3.746771768	2.533688218	0.484647031	0.009572166	mg-of-analyte_per_kg-of-seed
NA	31	TP50S-3	34	34	1	1	NA	NA	34	22:22:09 Fri 28-Feb-20	TP50S-3	tertiary	ter-all		50	tertiary	heated_roots_and_shoots	treated	treated	53.2	6.476424055	4.141541287	1620.688035	1.96352012	4518.433186	2916.981814	21477.89503	2633.733527	69.51568328	43.470941	0.15733969	0.0500293	7.394108111	262.1639383	0.012464675	0.062589432	3.505309137	2.95848208	0.755161108	0.007694519	mg-of-analyte_per_kg-of-seed
NA	69	TP51S-1	77	77	1	1	NA	NA	77	01:09:43 Sat 29-Feb-20	TP51S-1	tertiary	ter-all		51	tertiary	heated_roots_and_shoots	treated	treated	53.3	7.734968423	1.174870188	1958.379308	0.455338066	5042.913585	2575.024181	20512.73624	470.066495	86.30614377	48.02042137	0.098771243	-0.005342972	9.894888446	53.44944752	0.008643266	0.007328342	4.982832742	2.55042916	0.612935074	0.008840095	mg-of-analyte_per_kg-of-seed
NA	102	TP51S-2	115	115	1	1	NA	NA	115	03:37:53 Sat 29-Feb-20	TP51S-2	tertiary	ter-all		51	tertiary	heated_roots_and_shoots	treated	treated	56.6	7.486684647	2.345216447	1975.521285	1.306258418	5366.018631	3238.553348	21939.67974	1443.262681	81.57491347	42.86642506	0.116850279	0.013423127	9.174932046	147.1979342	0.005976622	0.05430963	4.976698203	3.076624783	0.591391129	0.006606032	mg-of-analyte_per_kg-of-seed
NA	98	TP51S-3	119	119	1	1	NA	NA	119	03:53:27 Sat 29-Feb-20	TP51S-3	tertiary	ter-all		51	tertiary	heated_roots_and_shoots	treated	treated	54.7	7.740906023	1.81521087	1791.473397	1.327472614	5070.064803	3020.993874	20542.13391	463.0485672	81.96906015	43.35467243	0.089860093	-0.012672544	9.022021683	52.76196456	0.004873106	0.054626956	4.445393123	2.730184772	0.560356725	0.007754645	mg-of-analyte_per_kg-of-seed
NA	74	TP52S-1	93	93	1	1	NA	NA	93	02:12:05 Sat 29-Feb-20	TP52S-1	tertiary	ter-all		52	tertiary	heated_roots_and_shoots	treated	treated	55.2	7.490459593	1.376038165	1748.720066	3.067344053	4583.395562	2618.241799	23993.81827	478.5929851	72.61570501	44.2351953	0.081375029	-0.009558069	7.783500848	48.27574986	0.007105996	0.045261546	4.077513113	2.428502487	0.471627385	0.008630249	mg-of-analyte_per_kg-of-seed
NA	66	TP52S-2	74	74	1	1	NA	NA	74	00:58:02 Sat 29-Feb-20	TP52S-2	tertiary	ter-all		52	tertiary	heated_roots_and_shoots	treated	treated	55.1	7.492289323	3.37384157	2136.080729	0.528943012	5339.983986	2702.756254	30298.0331	546.8615418	77.29294728	50.87773867	0.111189242	-0.006285461	8.443498099	57.99386313	0.006258209	0.040845213	4.51585149	3.133061187	0.497432931	0.013604727	mg-of-analyte_per_kg-of-seed
NA	55	TP52S-3	60	60	1	1	NA	NA	60	00:03:26 Sat 29-Feb-20	TP52S-3	tertiary	ter-all		52	tertiary	heated_roots_and_shoots	treated	treated	55	6.739158328	2.297761688	1737.859067	1.175593808	4579.071866	2833.818933	23756.08046	933.4153926	65.46519732	43.82654035	0.110452175	0.005232849	7.740243358	104.3191584	0.006909686	0.048102498	4.06487734	2.842824179	0.667637376	0.0100984	mg-of-analyte_per_kg-of-seed
NA	108	TP53S-1	108	108	1	1	NA	NA	108	03:10:32 Sat 29-Feb-20	TP53S-1	tertiary	ter-all		53	tertiary	heated_roots_and_shoots	treated	treated	50.2	7.734962182	2.22878898	1691.270137	0.521015209	4520.936523	3403.966548	21113.99657	466.3916791	75.56480455	45.68039947	0.089613068	-0.006413824	7.467304363	48.06470376	0.00780889	0.047969484	4.422042331	2.655932272	0.872005464	0.010293023	mg-of-analyte_per_kg-of-seed
NA	50	TP53S-2	66	66	1	1	NA	NA	66	00:26:51 Sat 29-Feb-20	TP53S-2	tertiary	ter-all		53	tertiary	heated_roots_and_shoots	treated	treated	52.5	7.512606848	1.715597321	1899.40577	0.454847941	5036.009213	3274.608399	23647.52928	477.8268103	72.58822656	48.45848804	0.089784984	-0.018824937	8.389668682	54.27559642	0.010601268	0.040467635	4.632492509	2.856254623	0.638363845	0.015032589	mg-of-analyte_per_kg-of-seed
NA	45	TP53S-3	50	50	1	1	NA	NA	50	23:24:27 Fri 28-Feb-20	TP53S-3	tertiary	ter-all		53	tertiary	heated_roots_and_shoots	treated	treated	51.8	8.690375465	2.263793394	1954.792967	0.864178835	5112.367584	3156.432246	24101.66528	578.051128	71.8732762	50.12545054	0.100949313	-0.010980461	9.141854178	64.38105217	0.017225861	0.044495395	4.975618962	2.692548247	0.717102348	0.005521293	mg-of-analyte_per_kg-of-seed
NA	15	TP54S-1	17	17	1	1	NA	NA	17	21:15:54 Fri 28-Feb-20	TP54S-1	tertiary	ter-all		54	tertiary	heated_roots_and_shoots	treated	treated	53.3	7.733668037	4.998916875	1691.46097	1.28582401	4673.806584	3858.896653	18078.24565	1072.772803	75.32688451	46.30847066	0.098406078	-0.004122981	9.620556297	120.2238285	0.022444414	0.076213342	5.077397854	2.992717004	0.573985812	0.012888274	mg-of-analyte_per_kg-of-seed
NA	5	TP54S-2	9	9	1	1	NA	NA	9	20:44:42 Fri 28-Feb-20	TP54S-2	tertiary	ter-all		54	tertiary	heated_roots_and_shoots	treated	treated	50.5	6.89943165	2.226059578	1704.438851	1.323519925	4494.657404	2773.477478	19120.39891	1071.292336	78.57861893	41.19893779	0.095512035	0.00281886	8.675657889	111.2186192	0.007166008	0.038921986	5.078388771	3.203011391	0.630736515	0.006529128	mg-of-analyte_per_kg-of-seed
NA	20	TP54S-3	23	23	1	1	NA	NA	23	21:39:18 Fri 28-Feb-20	TP54S-3	tertiary	ter-all		54	tertiary	heated_roots_and_shoots	treated	treated	56.8	6.724956106	3.766484573	1729.781578	0.929139352	4575.174986	2576.382488	18221.96704	864.8172116	68.83706636	46.44848389	0.094598859	0.000166151	9.608744342	93.92492721	0.012248916	0.070210636	4.974608447	3.065807872	0.506545201	0.006963761	mg-of-analyte_per_kg-of-seed
NA	17	TP55S-1	19	19	1	1	NA	NA	19	21:23:41 Fri 28-Feb-20	TP55S-1	tertiary	ter-all		55	tertiary	heated_roots_and_shoots	treated	treated	54.6	7.699964155	2.830488812	1630.062849	2.06536522	4251.120979	3216.455381	17734.01985	2011.940633	74.28839727	39.9239985	0.101037495	0.009492366	7.836735466	216.7879136	0.013230201	0.047228175	3.929490291	2.091062843	0.510557578	0.008733248	mg-of-analyte_per_kg-of-seed
NA	21	TP55S-2	24	24	1	1	NA	NA	24	21:43:11 Fri 28-Feb-20	TP55S-2	tertiary	ter-all		55	tertiary	heated_roots_and_shoots	treated	treated	54	8.311551598	2.502780127	1729.158737	1.174491886	4282.724454	2740.635967	20082.425	1222.50378	68.62125394	42.15375768	0.092290706	-0.005705573	8.8282663	136.9460946	0.010690069	0.048578512	3.955998135	2.107134291	0.505066024	0.006471383	mg-of-analyte_per_kg-of-seed
NA	27	TP55S-3	38	38	1	1	NA	NA	38	22:37:43 Fri 28-Feb-20	TP55S-3	tertiary	ter-all		55	tertiary	heated_roots_and_shoots	treated	treated	53	7.375003391	2.916115771	1645.28199	0.539729969	4319.179608	2866.96567	19477.51272	435.1284317	70.36432119	39.58047571	0.07215718	-0.017194316	8.280367217	50.31937267	0.009853141	0.04805535	3.88545873	1.761666855	0.548262051	0.009039936	mg-of-analyte_per_kg-of-seed
NA	68	TP56S-1	76	76	1	1	NA	NA	76	01:05:49 Sat 29-Feb-20	TP56S-1	tertiary	ter-all		56	tertiary	heated_roots_and_shoots	treated	treated	50.1	6.833769248	5.742563374	1888.993255	0.51331088	4668.527221	2528.676719	22644.2678	489.8063331	87.34521079	47.22893271	0.115857687	-0.007242719	10.38119797	53.07828775	0.010556459	0.042895096	6.964425009	3.432853081	0.684791817	0.010709426	mg-of-analyte_per_kg-of-seed
NA	123	TP56S-2	145	145	1	1	NA	NA	145	05:34:54 Sat 29-Feb-20	TP56S-2	tertiary	ter-all		56	tertiary	heated_roots_and_shoots	treated	treated	55.8	8.076635465	4.081256782	1754.808582	0.841203784	4346.368229	2981.857348	22375.24273	576.2683748	87.98168053	51.3161802	0.107980958	-0.00088681	9.261980678	58.53856648	0.008351785	0.065488329	6.522533024	3.102596718	0.738754382	0.01330066	mg-of-analyte_per_kg-of-seed
NA	139	TP56S-3	155	155	1	1	NA	NA	155	06:13:56 Sat 29-Feb-20	TP56S-3	tertiary	ter-all		56	tertiary	heated_roots_and_shoots	treated	treated	54.5	7.476619154	7.810117084	1925.655013	6.774901814	4513.305864	3254.396637	24365.27344	7780.312214	111.0558304	54.67451436	0.31590211	0.280808096	9.324859252	834.7001561	0.019502751	0.036709378	7.251902167	5.786478149	0.971039157	0.016788421	mg-of-analyte_per_kg-of-seed
NA	127	TP57S-1	140	140	1	1	NA	NA	140	05:15:23 Sat 29-Feb-20	TP57S-1	tertiary	ter-all		57	tertiary	heated_roots_and_shoots	treated	treated	55.5	7.097531512	1.523023898	1638.763182	0.952991403	4675.381343	2746.820608	16140.04123	512.0942752	75.4267571	36.98880386	0.061262036	-0.006432189	10.80729453	61.28420648	0.006292275	0.054938898	5.340901316	2.449029438	0.501873852	0.010314737	mg-of-analyte_per_kg-of-seed
NA	131	TP57S-2	136	136	1	1	NA	NA	136	04:59:48 Sat 29-Feb-20	TP57S-2	tertiary	ter-all		57	tertiary	heated_roots_and_shoots	treated	treated	53.2	7.232199005	3.101046946	1719.13675	0.830937247	4815.806935	2897.110913	17348.2715	464.7587534	82.86542249	45.53510177	0.05602779	-0.00835795	11.60989936	60.09793041	0.004670954	0.069050345	5.970065559	2.378770328	0.737082744	0.011847911	mg-of-analyte_per_kg-of-seed
NA	135	TP57S-3	150	150	1	1	NA	NA	150	05:54:22 Sat 29-Feb-20	TP57S-3	tertiary	ter-all		57	tertiary	heated_roots_and_shoots	treated	treated	52.6	7.320472016	2.027246498	1576.256956	1.501820587	4544.10571	2967.683789	16361.49439	636.3598892	71.55666885	35.08111665	0.059839668	0.008830253	9.687595323	71.41587119	0.004349842	0.057201548	5.087039659	2.337562684	0.603744283	0.007942106	mg-of-analyte_per_kg-of-seed
NA	6	TP58S-1	8	8	1	1	NA	NA	8	20:40:48 Fri 28-Feb-20	TP58S-1	tertiary	ter-all		58	tertiary	heated_roots_and_shoots	treated	treated	54.9	6.950379224	1.835850364	1775.676931	1.015260338	4510.210913	2589.958227	21210.23954	869.0828078	59.77492492	43.65001564	0.06891367	-0.006673451	9.127712289	93.20229531	0.006468131	0.028048497	4.850011565	2.233721687	0.435407079	0.00408131	mg-of-analyte_per_kg-of-seed
NA	124	TP58S-2	144	144	1	1	NA	NA	144	05:31:00 Sat 29-Feb-20	TP58S-2	tertiary	ter-all		58	tertiary	heated_roots_and_shoots	treated	treated	52.8	7.662084778	1.708403797	1741.408708	0.662414878	4587.560657	2819.098859	20215.61865	479.0171351	74.10464836	44.09204254	0.048176642	-0.016263015	9.065174158	51.66915852	0.006459093	0.074595806	4.549119736	2.079324759	0.517349442	0.010157204	mg-of-analyte_per_kg-of-seed
NA	106	TP58S-3	110	110	1	1	NA	NA	110	03:18:19 Sat 29-Feb-20	TP58S-3	tertiary	ter-all		58	tertiary	heated_roots_and_shoots	treated	treated	53.6	7.698497268	1.573310825	1618.17957	0.833875995	4298.464069	3109.833048	19493.10721	585.8120773	69.70544579	41.46667559	0.050258496	-0.021833914	7.631471338	57.02467177	0.009441818	0.038903108	4.212515396	2.1839367	0.387670396	0.005625272	mg-of-analyte_per_kg-of-seed
NA	36	TP59S-1	28	28	1	1	NA	NA	28	21:58:45 Fri 28-Feb-20	TP59S-1	tertiary	ter-all		59	tertiary	heated_roots_and_shoots	treated	treated	53.7	7.105639658	6.653207551	1632.091625	0.990886234	4490.040292	2893.12571	16845.40091	400.7696954	67.24144554	37.00846075	0.056691933	0.001283166	8.357701917	45.97900965	0.015175621	0.04382799	5.882802224	2.29065287	0.593524509	0.008439295	mg-of-analyte_per_kg-of-seed
NA	12	TP59S-2	2	2	1	1	NA	NA	2	20:17:26 Fri 28-Feb-20	TP59S-2	tertiary	ter-all		59	tertiary	heated_roots_and_shoots	treated	treated	51.1	14.89139211	19.88405402	1647.632287	27.70441119	4511.049085	2752.400375	21131.2664	712.6595685	71.88820298	32.95588068	0.065707744	0.036415934	8.790029365	57.56113353	0.025332541	0.056080865	6.852275637	5.353891577	0.733454489	0.007698518	mg-of-analyte_per_kg-of-seed
NA	99	TP59S-3	118	118	1	1	NA	NA	118	03:49:34 Sat 29-Feb-20	TP59S-3	tertiary	ter-all		59	tertiary	heated_roots_and_shoots	treated	treated	52.5	7.864584978	2.226187699	1834.225226	0.913610292	4958.454323	2888.095501	18299.62154	445.6234846	70.14912637	41.0097083	0.064224838	-0.008599131	9.836143524	49.67074182	0.005613199	0.047390178	6.393583067	2.739821203	0.648615389	0.010759207	mg-of-analyte_per_kg-of-seed
NA	95	TP60S-1	106	106	1	1	NA	NA	106	03:02:45 Sat 29-Feb-20	TP60S-1	tertiary	ter-all		60	tertiary	heated_roots_and_shoots	treated	treated	52.6	6.862968165	1.454990357	1780.199537	2.663913755	4579.022967	3146.265225	22940.1194	464.6968992	77.17517186	43.37234968	0.094571303	-0.003903681	9.118259794	47.84807287	0.008545584	0.04871791	6.075501519	3.300019188	0.640329952	0.007405007	mg-of-analyte_per_kg-of-seed
NA	87	TP60S-2	97	97	1	1	NA	NA	97	02:27:39 Sat 29-Feb-20	TP60S-2	tertiary	ter-all		60	tertiary	heated_roots_and_shoots	treated	treated	56.8	7.315564314	3.435819819	1657.131604	1.731934839	4302.428443	2718.186847	21393.30551	546.4724958	79.75798329	41.37342655	0.086360418	0.050516024	8.158355075	56.58882836	0.007819638	0.047271085	5.713420689	3.207022036	0.546582518	0.010524666	mg-of-analyte_per_kg-of-seed
NA	125	TP60S-3	143	143	1	1	NA	NA	143	05:27:07 Sat 29-Feb-20	TP60S-3	tertiary	ter-all		60	tertiary	heated_roots_and_shoots	treated	treated	53.4	7.093659826	2.953228206	1731.4347	1.367292074	4443.974295	2894.429979	22906.80202	767.0002158	87.54224613	42.89909154	0.096903777	0.006722997	8.132059849	77.2090622	0.007098955	0.063233816	6.028538878	3.210254793	0.545351328	0.008058342	mg-of-analyte_per_kg-of-seed
