# Supplementary material for: Heat stress changes mineral nutrient concentrations in Chenopodium quinoa seed
Source: Plant Direct. 2022 Feb 6;6(2):e384. doi: 10.1002/pld3.384 (PMC8818816; doi:10.1002/pld3.384)
Supplement: Supplementary file 4 — Table S1. Sample sizes, summary statistics and p‐values for the comparisons between each heat treatment (HR, HRS, and HS) and control for every panicle type, treatment and element analyzed. [file PLD3-6-e384-s004.csv]

element	treatment	panicle_type	n	mean	median	lower_limit_of_the_95_percent_confidence_interval_of_the_median	upper_limit_of_the_95_percent_confidence_interval_of_the_median	mean_percent_change_from_control	median_percent_change_from_control	Wilcoxon_p_value	significantly_different_from_control
Al	control	main	15	2.172671	1.8537205	1.2295	2.378532
Al	heated_roots	main	15	2.382784	2.3350111	0.8550405	3.6359115	9.670741	25.96349	0.436	no
Al	heated_roots_and_shoots	main	14	1.426693	0.8393684	0.6086837	2.5676488	-34.334582	-54.7198	0.063	no
Al	heated_shoots	main	15	2.443577	2.0422543	1.457162	3.510565	12.468824	10.17056	0.512	no
As	control	main	15	0.010831626	0.010740423	0.009688483	0.011650285
As	heated_roots	main	14	0.016069246	0.015394011	0.01205348	0.02001902	48.35489	43.32779	0.00018	yes
As	heated_roots_and_shoots	main	14	0.008708977	0.008546408	0.006968498	0.010583459	-19.59677	-20.42764	0.00589	yes
As	heated_shoots	main	15	0.009662217	0.009538055	0.007434734	0.010896046	-10.79625	-11.19479	0.08919	no
B	control	main	15	9.199521	9.347152	8.07428	10.136234
B	heated_roots	main	15	9.700996	9.829496	8.162408	10.578027	5.4511	5.160327	0.305	no
B	heated_roots_and_shoots	main	13	9.066078	8.888202	8.288177	9.54735	-1.450543	-4.910052	0.555	no
B	heated_shoots	main	14	9.855773	9.729136	8.952165	10.794849	7.133544	4.086633	0.146	no
Cd	control	main	15	0.01256141	0.01246714	0.01071707	0.01441107
Cd	heated_roots	main	15	0.01513627	0.01533324	0.01335842	0.01654052	20.49817	22.9892	0.03672	yes
Cd	heated_roots_and_shoots	main	12	0.01939045	0.01949889	0.01735509	0.02261251	54.36522	56.40225	0.00014	yes
Cd	heated_shoots	main	15	0.01392167	0.01419883	0.01207418	0.01522867	10.82884	13.88997	0.13697	no
Ca	control	main	15	469.9554	461.0704	426.3033	509.4064
Ca	heated_roots	main	15	525.8549	527.3951	464.6257	597.1427	11.89464	14.38494	0.026	yes
Ca	heated_roots_and_shoots	main	14	582.1454	565.4041	430.8949	700.8343	23.87247	22.62857	0.012	yes
Ca	heated_shoots	main	15	538.4438	537.9823	471.961	604.5601	14.57339	16.68117	0.019	yes
Co	control	main	15	0.0997813	0.09896559	0.08704044	0.11192599
Co	heated_roots	main	15	0.1080935	0.11029741	0.1001269	0.1236064	8.330393	11.45027	0.18727	no
Co	heated_roots_and_shoots	main	12	0.1234739	0.1264328	0.1099986	0.1338417	23.744549	27.75431	0.00075	yes
Co	heated_shoots	main	15	0.130926	0.13197789	0.115856	0.1397991	31.212971	33.35736	3.40E-05	yes
Cu	control	main	15	6.43112	6.208212	5.914658	7.128788
Cu	heated_roots	main	15	6.958666	6.993998	6.552993	7.501428	8.203017	1.27E+01	0.029	yes
Cu	heated_roots_and_shoots	main	10	8.689611	8.673504	8.022655	9.373572	35.118154	3.97E+01	6.10E-07	yes
Cu	heated_shoots	main	15	8.622195	8.776203	8.165136	8.956577	34.069871	4.14E+01	5.20E-08	yes
Fe	control	main	15	70.26971	68.82089	66.68817	73.45525
Fe	heated_roots	main	15	79.65006	78.35561	75.78008	84.36396	13.34907	13.85441	1.60E-05	yes
Fe	heated_roots_and_shoots	main	12	87.01477	88.45844	80.87324	92.47962	23.82969	28.5343	2.20E-06	yes
Fe	heated_shoots	main	15	83.92546	83.52978	77.13953	89.10984	19.43334	21.37272	1.80E-06	yes
Mg	control	main	14	2001.742	2020.184	1858.546	2078.436
Mg	heated_roots	main	15	2063.18	2049.89	1982.655	2156.7	3.0692185	1.4704569	0.234	no
Mg	heated_roots_and_shoots	main	14	1977.2	2003.897	1906.488	2033.058	-1.2260602	-0.8062168	0.427	no
Mg	heated_shoots	main	15	1998.308	1996.552	1903.749	2055.596	-0.1715819	-1.1697994	0.78	no
Mn	control	main	15	59.65142	57.47934	51.33504	63.57275
Mn	heated_roots	main	15	59.43565	60.39685	52.06821	64.66183	-0.3617263	5.075768	0.713	no
Mn	heated_roots_and_shoots	main	13	74.76802	70.03544	59.10782	88.37929	25.3415504	21.844545	0.0061	yes
Mn	heated_shoots	main	15	83.16916	81.57015	72.06222	93.23599	39.4252744	41.912123	8.80E-06	yes
Mo	control	main	15	2.290728	2.302925	1.971424	2.635585
Mo	heated_roots	main	15	2.410744	2.446101	3.558289	5.375917	5.239202	6.217129	0.3669	no
Mo	heated_roots_and_shoots	main	11	2.783303	2.839062	1.461988	2.610668	21.502985	23.280699	0.0092	yes
Mo	heated_shoots	main	15	2.416507	2.321806	2.525931	3.248942	5.490775	0.819844	0.4124	no
P	control	main	14	4657.3	4660.182	4451.807	4891.209
P	heated_roots	main	15	4685.245	4706.973	4450.248	4859.324	0.6000166	1.004054	0.715	no
P	heated_roots_and_shoots	main	13	4458.792	4479.555	4223.453	4669.602	-4.2622944	-3.875955	0.033	yes
P	heated_shoots	main	15	4526.12	4522.87	4390.729	4678.426	-2.8166685	-2.946499	0.085	no
K	control	main	14	22157.11	22163.99	20980.52	2.31E+04
K	heated_roots	main	15	22637.41	22930.26	21621.78	23460.18	2.167685	3.457253	0.28978	no
K	heated_roots_and_shoots	main	14	19914.37	20203.16	17624.21	21231.91	-1.01E+01	-8.846913	0.00042	yes
K	heated_shoots	main	15	19265.37	19475.58	18246.11	20389.45	-1.31E+01	-1.21E+01	2.50E-06	yes
Rb	control	main	15	6.439308	6.102089	5.440106	7.382511
Rb	heated_roots	main	15	11.074972	10.614516	9.334218	12.930483	7.20E+01	73.948893	1.30E-08	yes
Rb	heated_roots_and_shoots	main	13	6.701519	6.408826	5.599446	8.014396	4.072038	5.02675	0.683	no
Rb	heated_shoots	main	15	5.764365	5.858859	5.04482	6.244372	-1.05E+01	-3.986005	0.202	no
Se	control	main	15	0.04896427	0.04860745	0.04286718	0.05369841
Se	heated_roots	main	14	0.05020048	0.05110718	0.0397763	0.06111312	2.524708	5.142673	0.591	no
Se	heated_roots_and_shoots	main	14	0.03927649	0.03980506	0.02467306	0.05000064	-19.785412	-1.81E+01	0.033	yes
Se	heated_shoots	main	15	0.04470167	0.04506095	0.041302	0.04904029	-8.705542	-7.296215	0.217	no
Na	control	main	15	3.824814	3.704669	3.214199	4.558888
Na	heated_roots	main	15	4.149182	4.652653	3.512908	4.835025	8.480634	25.588893	0.233	no
Na	heated_roots_and_shoots	main	12	3.172753	3.007125	2.307046	3.608442	-17.048165	-18.828785	0.075	no
Na	heated_shoots	main	15	4.168089	3.909713	3.623532	4.72851	8.974966	5.534749	0.345	no
Sr	control	main	15	2.663405	2.66395	2.055776	3.166941
Sr	heated_roots	main	15	4.507653	4.477225	3.558289	5.375917	6.92E+01	68.067171	6.50E-06	yes
Sr	heated_roots_and_shoots	main	13	2.110968	2.062302	1.461988	2.610668	-2.07E+01	-22.584788	0.0648	no
Sr	heated_shoots	main	15	2.847467	2.723642	2.525931	3.248942	6.910767	2.240732	0.3669	no
S	control	main	15	2401.931	2404.227	2250.153	2472.432
S	heated_roots	main	15	2686.161	2694.822	2531.501	2821.995	11.833392	12.086816	0.00011	yes
S	heated_roots_and_shoots	main	14	2614.138	2613.588	2429.729	2811.855	8.834858	8.708028	0.02025	yes
S	heated_shoots	main	15	2717.855	2691.427	2596.086	2810.093	13.152903	11.945621	0.00014	yes
Zn	control	main	15	39.46787	39.28529	34.69571	42.47625
Zn	heated_roots	main	15	43.89186	43.32224	39.48076	46.74439	11.20908	10.276	0.02635	yes
Zn	heated_roots_and_shoots	main	14	58.86087	55.74665	49.13149	69.44545	49.13615	41.90211	2.50E-06	yes
Zn	heated_shoots	main	15	45.9659	45.14162	42.96887	49.6167	16.46408	14.90719	0.00083	yes
Al	control	secondary	7	1.313114	1.353361	0.7493269	1.7623649
Al	heated_roots	secondary	7	1.789485	1.965842	1.111349	2.277921	36.27789	4.53E+01	0.073	no
Al	heated_roots_and_shoots	secondary	7	2.10462	2.094096	1.429426	2.873207	60.27701	5.47E+01	0.011	yes
Al	heated_shoots	secondary	7	1.53044	1.537453	1.257788	1.703509	16.55038	1.36E+01	0.259	no
As	control	secondary	7	0.01223553	0.01185603	0.01030901	0.01424701
As	heated_roots	secondary	7	0.014827032	0.013498961	0.01196273	0.01971688	21.18013	13.85735	0.20862	no
As	heated_roots_and_shoots	secondary	7	0.006929856	0.006320468	0.004991205	0.010414358	-43.36284	-46.68984	0.00117	yes
As	heated_shoots	secondary	7	0.008074622	0.007550313	0.007122859	0.010036708	-34.00677	-36.31668	0.00058	yes
B	control	secondary	7	8.21621	8.282084	7.813815	8.52869
B	heated_roots	secondary	7	9.324141	9.233437	8.215881	10.059704	13.484702	11.48688	0.007	yes
B	heated_roots_and_shoots	secondary	7	9.200921	9.225775	8.349242	9.829571	11.984982	11.394366	0.007	yes
B	heated_shoots	secondary	7	8.527113	8.51095	7.80319	9.451802	3.784014	2.763394	0.456	no
Cd	control	secondary	7	0.017599007	0.01743966	0.01379536	0.02030878
Cd	heated_roots	secondary	7	0.01336985	0.012210824	0.01028731	0.01864205	-24.03066	-29.98245	0.03788	yes
Cd	heated_roots_and_shoots	secondary	7	0.00968516	0.009521151	0.0076426	0.012089027	-44.96758	-45.40518	0.00058	yes
Cd	heated_shoots	secondary	7	0.009973816	0.010314102	0.007583113	0.012687291	-43.32739	-40.85836	0.00058	yes
Ca	control	secondary	7	620.1054	634.4899	541.8417	661.2158
Ca	heated_roots	secondary	7	554.1104	546.5707	478.8697	632.0744	-10.64254	-13.85667	0.026	yes
Ca	heated_roots_and_shoots	secondary	7	539.2799	526.8014	481.6502	616.8753	-13.03415	-16.97246	0.011	yes
Ca	heated_shoots	secondary	7	553.1168	561.3644	513.3965	579.1017	-10.80278	-11.52509	0.011	yes
Co	control	secondary	7	0.12874027	0.1255419	0.1042229	0.1561024
Co	heated_roots	secondary	7	0.1092882	0.11020051	0.08512911	0.12659195	-15.10954	-12.22014	0.1282	no
Co	heated_roots_and_shoots	secondary	7	0.08912646	0.08813145	0.06745824	0.12022454	-30.77033	-29.79917	0.0041	yes
Co	heated_shoots	secondary	7	0.10428754	0.10652482	0.09398924	0.11224337	-18.99385	-15.14799	0.007	yes
Cu	control	secondary	7	7.116441	7.007151	6.481736	7.741643
Cu	heated_roots	secondary	7	7.012383	7.270537	5.908113	7.723993	-1.462218	3.75882	0.80478	no
Cu	heated_roots_and_shoots	secondary	7	9.355343	9.361991	8.492657	10.138624	31.46098	33.60624	0.00058	yes
Cu	heated_shoots	secondary	7	8.252809	8.478274	6.843983	9.238391	15.968204	20.99459	0.02622	yes
Fe	control	secondary	7	76.68384	76.96358	71.86203	80.38476
Fe	heated_roots	secondary	7	75.30646	74.50015	71.46231	80.18026	-1.7961753	-3.200765	0.456	no
Fe	heated_roots_and_shoots	secondary	7	81.41694	80.04512	72.52416	94.35472	6.1722374	4.003901	0.209	no
Fe	heated_shoots	secondary	7	76.49324	75.43751	70.17265	83.61903	-0.2485463	-1.982848	0.71	no
Mg	control	secondary	7	1999.119	2021.364	1891.122	2106.217
Mg	heated_roots	secondary	7	1985.892	1979.601	1914.448	2081.577	-0.6616104	-2.066088	1	no
Mg	heated_roots_and_shoots	secondary	7	1773.352	1786.49	1728.782	1824.167	-11.2933111	-11.619579	0.00058	yes
Mg	heated_shoots	secondary	7	1784.121	1791.338	1616.859	1918.604	-10.7546369	-11.379741	0.00233	yes
Mn	control	secondary	7	60.75308	59.06447	56.0541	67.94239
Mn	heated_roots	secondary	7	64.78431	64.38748	60.02685	68.38706	6.635434	9.012207	0.03788	yes
Mn	heated_roots_and_shoots	secondary	7	48.58884	48.78863	44.9201	53.40666	-20.022422	-1.74E+01	0.00058	yes
Mn	heated_shoots	secondary	7	52.52014	52.22568	43.3985	67.72915	-13.551466	-1.16E+01	0.03788	yes
Mo	control	secondary	7	2.9684441	2.9409891	2.368289	3.425192
Mo	heated_roots	secondary	7	2.5271929	2.7538419	1.520237	2.986495	-14.86473	-6.363407	0.16492	no
Mo	heated_roots_and_shoots	secondary	7	0.7428824	0.749543	0.626274	0.8640524	-74.97401	-74.513914	0.00058	yes
Mo	heated_shoots	secondary	7	1.0905199	0.9745164	0.6167228	2.1056454	-63.26291	-66.86433	0.00058	yes
Ni	control	secondary	7	0.03138358	0.03246699	0.02053739	0.03859849
Ni	heated_roots	secondary	7	0.0470518	0.04654349	0.04363066	0.05235049	49.9249	43.35635	0.00058	yes
Ni	heated_roots_and_shoots	secondary	7	0.04331194	0.04229605	0.03747664	0.05179542	38.00826	30.27403	0.00117	yes
Ni	heated_shoots	secondary	7	0.0372202	0.04068041	0.01829783	0.04633668	18.59769	25.29777	0.12821	no
P	control	secondary	7	4574.208	4575.437	4430.93	4701.399
P	heated_roots	secondary	7	4434.118	4382.137	4279.817	4606.394	-3.062609	-4.224734	0.0973	no
P	heated_roots_and_shoots	secondary	7	4475.806	4463.498	4339.037	4618.122	-2.151235	-2.446526	0.1282	no
P	heated_shoots	secondary	7	4370.669	4367.555	4265.412	4516.794	-4.449698	-4.543428	0.0023	yes
K	control	secondary	7	23111.96	23368.93	21688.67	23956.59
K	heated_roots	secondary	7	23404.02	23207.73	22629.99	24401.37	1.263672	-0.6897956	0.805	no
K	heated_roots_and_shoots	secondary	7	22438.43	22101.48	21648.71	23804.39	-2.914174	-5.4236608	0.209	no
K	heated_shoots	secondary	7	22146.46	21936.55	20677.93	23400.89	-4.177459	-6.1294058	0.097	no
Rb	control	secondary	7	0.05808634	0.05772315	0.0497527	0.06708761
Rb	heated_roots	secondary	7	0.05502993	0.05547618	0.04450712	0.06476117	-5.261846	-3.89267	0.00233	yes
Rb	heated_roots_and_shoots	secondary	7	0.04471232	0.04548142	0.03784992	0.05642777	-23.024375	-21.20766	0.45571	no
Rb	heated_shoots	secondary	7	0.04874769	0.05035141	0.03951512	0.05916331	-16.077188	-12.77085	0.09732	no
Se	control	secondary	7	0.05808634	0.05772315	0.0497527	0.06708761
Se	heated_roots	secondary	7	0.05502993	0.05547618	0.04450712	0.06476117	-5.261846	-3.89267	0.3829	no
Se	heated_roots_and_shoots	secondary	7	0.04471232	0.04548142	0.03784992	0.05642777	-23.024375	-21.20766	0.0023	yes
Se	heated_shoots	secondary	7	0.04874769	0.05035141	0.03951512	0.05916331	-16.077188	-12.77085	0.0262	yes
Na	control	secondary	7	2.344187	2.195864	1.979163	3.182698
Na	heated_roots	secondary	7	2.898313	3.022506	2.17877	3.962268	23.638295	37.645456	0.097	no
Na	heated_roots_and_shoots	secondary	7	2.902581	2.41015	1.924616	5.831673	23.820383	9.758639	0.259	no
Na	heated_shoots	secondary	7	2.274752	2.387322	1.699513	2.833267	-2.962016	8.719057	0.805	no
Sr	control	secondary	7	3.236551	3.176389	2.562081	4.616042
Sr	heated_roots	secondary	6	4.036368	4.105304	2.960295	5.428918	24.71201	29.24438	0.1375	no
Sr	heated_roots_and_shoots	secondary	7	2.784	2.784998	2.372386	3.310514	-13.98251	-12.32187	0.1282	no
Sr	heated_shoots	secondary	7	2.828421	2.672771	2.267577	3.431952	-12.61005	-15.85503	0.3176	no
S	control	secondary	7	2911.872	2923.967	2769.808	3022.175
S	heated_roots	secondary	7	2748.494	2754.051	2551.291	2881.652	-5.610768	-5.811154	0.011	yes
S	heated_roots_and_shoots	secondary	7	2853.542	2839.951	2790.882	3041.398	-2.003168	-2.87337	0.165	no
S	heated_shoots	secondary	7	2740.589	2788.62	2569.757	2855.853	-5.882229	-4.628891	0.007	yes
Zn	control	secondary	7	7.116441	7.007151	6.481736	7.741643
Zn	heated_roots	secondary	7	7.012383	7.270537	5.908113	7.723993	-1.462218	3.75882	0.80478	no
Zn	heated_roots_and_shoots	secondary	7	9.355343	9.361991	8.492657	10.138624	31.46098	33.60624	0.00058	yes
Zn	heated_shoots	secondary	7	8.252809	8.478274	6.843983	9.238391	15.968204	20.99459	0.02622	yes
B	control	tertiary	13	7.593971	7.737659	7.297323	7.890555
B	heated_roots	tertiary	15	8.056154	8.050393	7.906052	8.385132	6.086181	4.04171	0.00608	yes
B	heated_roots_and_shoots	tertiary	15	7.298092	7.240636	7.018646	7.623785	-3.896241	-6.423435	0.04639	yes
B	heated_shoots	tertiary	15	7.324218	7.375783	6.959273	7.571771	-3.552209	-4.676817	0.12998	no
Na	control	tertiary	13	3.974397	3.142185	2.548796	5.676644
Na	heated_roots	tertiary	15	4.210193	4.206792	2.304358	5.552955	5.932874	33.8811	0.618	no
Na	heated_roots_and_shoots	tertiary	15	3.086382	2.749795	2.217106	3.812241	-22.343394	-12.48781	0.294	no
Na	heated_shoots	tertiary	15	3.148881	3.005307	2.443131	3.830276	-20.770854	-4.35615	0.363	no
Mg	control	tertiary	13	1883.285	1878.288	1769.612	1986.123
Mg	heated_roots	tertiary	15	1868.245	1893.492	1764.042	1946.922	-0.798638	0.8094542	0.751	no
Mg	heated_roots_and_shoots	tertiary	15	1750.847	1733.158	1698.414	1822.275	-7.03228	-7.7266902	0.0013	yes
Mg	heated_shoots	tertiary	15	1779.381	1782.956	1694.135	1848.659	-5.517204	-5.0754683	0.0325	yes
Al	control	tertiary	13	1.2568675	1.2914372	0.7826867	1.7822149
Al	heated_roots	tertiary	15	0.9166911	0.7444358	0.652988	1.2958376	-27.06542	-42.35602	0.058	no
Al	heated_roots_and_shoots	tertiary	15	1.0476873	1.0296897	0.6772573	1.2598624	-16.64298	-20.26792	0.316	no
Al	heated_shoots	tertiary	15	0.8797986	0.727824	0.6704688	1.0142891	-30.00069	-43.64232	0.046	yes
P	control	tertiary	13	4544.539	4624.996	4319.569	4760.381
P	heated_roots	tertiary	15	4708.842	4703.403	4559.612	4814.459	3.615397	1.695274	0.088	no
P	heated_roots_and_shoots	tertiary	15	4663.194	4684.544	4507.448	4773.783	2.610934	1.28752	0.274	no
P	heated_shoots	tertiary	15	4595.678	4557.203	4514.971	4672.019	1.125287	-1.465795	0.821	no
S	control	tertiary	14	2907.494	2946.883	2632.849	3080.946
S	heated_roots	tertiary	15	2929.488	2919.353	2810.438	3008.336	0.7564305	-0.9342119	0.847	no
S	heated_roots_and_shoots	tertiary	15	2872.126	2870.538	2718.272	2941.352	-1.2164689	-2.5906778	0.27	no
S	heated_shoots	tertiary	15	2820.522	2832.497	2745.078	2915.852	-2.9913181	-3.8815706	0.093	no
K	control	tertiary	14	2907.494	2946.883	2632.849	3080.946
K	heated_roots	tertiary	15	2929.488	2919.353	2810.438	3008.336	0.7564305	-0.9342119	0.847	no
K	heated_roots_and_shoots	tertiary	15	2872.126	2870.538	2718.272	2941.352	-1.2164689	-2.5906778	0.27	no
K	heated_shoots	tertiary	15	2820.522	2832.497	2745.078	2915.852	-2.9913181	-3.8815706	0.093	no
Ca	control	tertiary	14	547.9914	492.6947	394.864	681.8625
Ca	heated_roots	tertiary	15	556.4172	541.2067	473.1967	640.3378	1.537583	9.846276	0.6516	no
Ca	heated_roots_and_shoots	tertiary	15	653.2401	644.6373	537.7376	792.1259	19.206274	30.839117	0.063	no
Ca	heated_shoots	tertiary	15	720.824	659.2015	549.758	842.0524	31.539307	33.795134	0.0157	yes
Fe	control	tertiary	13	74.05507	74.1923	70.9383	76.94787
Fe	heated_roots	tertiary	14	76.93897	76.43639	71.34132	82.17776	3.8942598	3.02469631	0.17	no
Fe	heated_roots_and_shoots	tertiary	15	76.10449	74.24752	71.90505	80.14143	2.7674191	0.07443555	0.41	no
Fe	heated_shoots	tertiary	15	74.79519	72.12047	69.48779	80.22938	0.9994068	-2.79250758	0.96	no
Mn	control	tertiary	14	56.6178	54.65811	48.91036	66.6201
Mn	heated_roots	tertiary	15	49.94172	50.32694	44.30334	54.91761	-11.79148	-7.924103	0.0328	yes
Mn	heated_roots_and_shoots	tertiary	15	43.50784	43.06958	40.55274	46.31316	-23.15519	-21.201849	1.70E-06	yes
Mn	heated_shoots	tertiary	15	47.42338	44.97307	42.0752	55.37837	-16.23945	-17.719298	0.0068	yes
Co	control	tertiary	14	0.1386039	0.13472522	0.1260562	0.1518617
Co	heated_roots	tertiary	15	0.1150723	0.11629068	0.09773376	0.13619763	-16.97755	-13.68306	0.0068	yes
Co	heated_roots_and_shoots	tertiary	15	0.0903885	0.09261183	0.08196997	0.10182721	-34.78645	-31.25872	3.60E-06	yes
Co	heated_shoots	tertiary	15	0.1073338	0.10940679	0.09409324	0.1203054	-22.56076	-18.79264	9.60E-06	yes
Cu	control	tertiary	13	7.991335	7.95284	7.603122	8.212835
Cu	heated_roots	tertiary	15	8.730621	8.762729	8.266242	9.066327	9.2510953	10.183639	0.0061	yes
Cu	heated_roots_and_shoots	tertiary	15	8.789606	8.974526	8.315123	9.363947	9.9892127	12.846799	0.0031	yes
Cu	heated_shoots	tertiary	14	8.026514	8.093592	7.722313	8.541511	0.4402106	1.769829	0.402	no
Zn	control	tertiary	14	58.53444	50.53039	46.16484	77.84256
Zn	heated_roots	tertiary	15	59.38778	59.68671	50.4768	64.37586	1.457844	1.81E+01	0.331	no
Zn	heated_roots_and_shoots	tertiary	15	69.83261	67.29871	55.80843	84.46978	19.301757	3.32E+01	0.037	yes
Zn	heated_shoots	tertiary	15	73.26524	68.26641	58.58509	84.61672	25.16605	3.51E+01	0.02	yes
As	control	tertiary	14	0.01124825	0.011383682	0.008792006	0.01330138
As	heated_roots	tertiary	15	0.014561758	0.013104237	0.01202079	0.01796494	29.45799	15.11423	0.01375	yes
As	heated_roots_and_shoots	tertiary	15	0.009259912	0.009454122	0.006757964	0.011655348	-17.676863	-16.95023	0.07692	no
As	heated_shoots	tertiary	15	0.011671752	0.010180929	0.00851795	0.01473608	3.765048	-10.56559	0.84669	no
Se	control	tertiary	14	0.05558011	0.05476739	0.04714629	0.06049426
Se	heated_roots	tertiary	15	0.05695526	0.06020896	0.05066938	0.06176407	2.474179	9.935779	0.3314	no
Se	heated_roots_and_shoots	tertiary	15	0.05231474	0.05307427	0.04718247	0.05788708	-5.875066	-3.091479	0.3314	no
Se	heated_shoots	tertiary	15	0.04493784	0.0469337	0.0382687	0.04917139	-19.147616	-1.43E+01	0.0068	yes
Rb	control	tertiary	13	5.242231	5.072397	4.565582	5.907947
Rb	heated_roots	tertiary	14	7.896035	7.75896	6.82375	8.766764	50.623575	52.96438	4.00E-07	yes
Rb	heated_roots_and_shoots	tertiary	15	4.896604	4.676718	4.219414	5.939154	-6.593127	-7.800624	0.2174	no
Rb	heated_shoots	tertiary	14	4.332691	4.326632	3.386167	5.18059	-17.35025	-14.702401	0.0078	yes
Sr	control	tertiary	14	2.752867	2.792904	2.393386	3.100894
Sr	heated_roots	tertiary	14	3.578522	3.597304	3.046713	4.047681	29.992556	28.801586	0.0001	yes
Sr	heated_roots_and_shoots	tertiary	15	2.717317	2.739681	2.388454	3.087179	-1.291375	-1.905645	0.8467	no
Sr	heated_shoots	tertiary	15	2.713912	2.621017	2.348945	3.095864	-1.415079	-6.154398	0.9486	no
Mo	control	tertiary	13	2.3689823	2.4258438	1.961938	2.735962
Mo	heated_roots	tertiary	15	1.7600581	1.7895366	1.362603	2.03173	-25.70404	-26.23035	0.0026	yes
Mo	heated_roots_and_shoots	tertiary	15	0.5904682	0.5882276	0.5455659	0.6325834	-75.07503	-75.75163	5.30E-08	yes
Mo	heated_shoots	tertiary	14	0.7678245	0.6184242	0.5136702	1.3855224	-67.58843	-74.50684	1.00E-07	yes
Cd	control	tertiary	14	0.013872947	0.013906033	0.01120632	0.01550964
Cd	heated_roots	tertiary	15	0.014361931	0.013550276	0.01222273	0.01616132	3.524733	-2.558297	0.71483	no
Cd	heated_roots_and_shoots	tertiary	15	0.009005562	0.008793721	0.007733591	0.010282302	-35.085443	-36.763268	2.50E-06	yes
Cd	heated_shoots	tertiary	15	0.009472499	0.009815746	0.006804773	0.011968115	-31.719637	-29.413762	0.00028	yes
