# Supplementary material for: Heat stress changes mineral nutrient concentrations in Chenopodium quinoa seed
Source: Plant Direct. 2022 Feb 6;6(2):e384. doi: 10.1002/pld3.384 (PMC8818816; doi:10.1002/pld3.384)
Supplement: Supplementary file 5 — Table S2. Sample sizes and summary statistics for every plant section, treatment and element analyzed. [file PLD3-6-e384-s002.csv]

element	treatment	panicle_type	section_number	n	mean	meadian	mean_percent_change_from_control	median_percent_change_from_control	lower_limit_of_the_95_percent_confidence_interval_of_the_median	upper_limit_of_the_95_percent_confidence_interval_of_the_median	standard_deviation	standard_error_of_the_mean
Al	control	secondary	1	7	1.402192974	1.327250842	0	0	0.655664351	2.363237183	0.551470885	0.208436402
Al	heated_roots	secondary	1	7	1.781091328	1.678531366	27.02184088	26.46677723	1.201188841	2.466838343	0.458694477	0.173370216
Al	heated_roots_and_shoots	secondary	1	7	2.927296418	1.944518573	108.7655888	46.50723966	1.457930474	7.622317601	2.173367577	0.821455731
Al	heated_shoots	secondary	1	7	1.441243566	1.450778981	2.784965624	9.307068018	1.034561125	1.894500507	0.384491275	0.145324042
Al	control	secondary	2	7	1.277358647	1.002006482	0	0	0.659201115	2.701477198	0.704193261	0.266160035
Al	heated_roots	secondary	2	7	1.827945317	1.570938535	43.10353014	56.77927878	0.938799623	3.122129232	0.708196914	0.267673274
Al	heated_roots_and_shoots	secondary	2	6	1.607863799	1.592722578	25.8741077	58.9533209	0.83316695	2.21561637	0.460594408	0.18803688
Al	heated_shoots	secondary	2	7	1.45758954	1.461366891	14.10965461	45.8440557	1.199550369	1.708446004	0.173089168	0.065421556
Al	control	secondary	3	7	1.271463491	1.217879958	0	0	0.724069286	2.08608354	0.484696513	0.183198062
Al	heated_roots	secondary	3	7	1.592597873	1.785707832	25.25706667	46.62428922	0.859183359	2.149926974	0.502916461	0.190084555
Al	heated_roots_and_shoots	secondary	3	7	2.164687869	2.00010436	70.25167326	64.22836638	1.118232475	3.992717549	0.978179817	0.369717219
Al	heated_shoots	secondary	3	6	1.41134778	1.444708118	11.00183287	18.6248372	1.17678829	1.57619159	0.156542848	0.06390835
Al	control	secondary	4	7	1.332603774	1.119391172	0	0	0.735221419	2.667334286	0.652596329	0.246658227
Al	heated_roots	secondary	4	7	2.039919177	1.938477762	53.07769766	73.17250754	1.355562835	3.48784226	0.762083872	0.288040629
Al	heated_roots_and_shoots	secondary	4	7	2.15339429	2.208986289	61.59299047	97.33819094	1.377820878	3.259905804	0.688581195	0.260259228
Al	heated_shoots	secondary	4	6	1.533015959	1.525661253	15.03914283	36.29384351	1.103726727	1.922485638	0.336908542	0.137542336
Al	control	secondary	5	7	1.356825058	1.149913288	0	0	0.609647198	2.699538746	0.700343844	0.264705092
Al	heated_roots	secondary	5	7	1.760051357	1.605025566	29.71837057	39.5779649	1.178424007	2.557171614	0.48336382	0.182694351
Al	heated_roots_and_shoots	secondary	5	7	2.024344449	1.865012005	49.19715973	62.18718608	0.982914405	3.737186998	0.84049853	0.317678584
Al	heated_shoots	secondary	5	7	1.678465504	1.568209692	23.70537336	36.37634318	1.024905163	2.534825647	0.462793514	0.174919507
As	control	secondary	1	7	0.010180046	0.009826296	0	0	0.008439667	0.013515463	0.001697684	0.000641664
As	heated_roots	secondary	1	7	0.012761558	0.011779305	25.35855567	19.8753318	0.00942652	0.017812929	0.00330354	0.001248621
As	heated_roots_and_shoots	secondary	1	7	0.006972869	0.005923042	-31.50454252	-39.72254178	0.003877816	0.011320109	0.003200257	0.001209584
As	heated_shoots	secondary	1	7	0.006770057	0.006483134	-33.49679223	-34.02261191	0.004403122	0.008907673	0.001527984	0.000577523
As	control	secondary	2	7	0.011560707	0.010993753	0	0	0.009619395	0.014816575	0.0017044	0.000644202
As	heated_roots	secondary	2	7	0.013734686	0.012977338	18.8049033	18.04284297	0.009938627	0.019545981	0.003806814	0.001438841
As	heated_roots_and_shoots	secondary	2	6	0.006184164	0.006000246	-46.50704514	-45.42131088	0.004361921	0.008897438	0.001607146	0.000656115
As	heated_shoots	secondary	2	7	0.007947784	0.00812423	-31.25174517	-26.10139259	0.006482894	0.009600506	0.001395226	0.000527346
As	control	secondary	3	7	0.012301278	0.011928837	0	0	0.008895775	0.01525467	0.002734512	0.001033549
As	heated_roots	secondary	3	7	0.015267648	0.014090842	24.11432779	18.12418651	0.005964434	0.023276941	0.005756913	0.002175909
As	heated_roots_and_shoots	secondary	3	7	0.007900435	0.008159596	-35.77549063	-31.59772407	0.00523151	0.011892482	0.002295816	0.000867737
As	heated_shoots	secondary	3	6	0.007593171	0.007601918	-38.27331529	-36.2727635	0.006317867	0.009109765	0.001036376	0.000423099
As	control	secondary	4	7	0.012713537	0.012033108	0	0	0.009670355	0.015615269	0.002177491	0.000823014
As	heated_roots	secondary	4	7	0.016352387	0.01395832	28.62184976	15.99928808	0.012883372	0.022118125	0.003728379	0.001409195
As	heated_roots_and_shoots	secondary	4	7	0.007037426	0.006352989	-44.64620237	-47.20409454	0.004250831	0.011191546	0.002516507	0.00095115
As	heated_shoots	secondary	4	6	0.008305234	0.007878902	-34.67408604	-34.52313305	0.006386275	0.011811455	0.001868429	0.000762783
As	control	secondary	5	7	0.014776941	0.015577567	0	0	0.009631264	0.019513092	0.003491229	0.001319561
As	heated_roots	secondary	5	6	0.015633671	0.0161948	5.797750197	3.962315297	0.013136849	0.018068484	0.001888675	0.000771048
As	heated_roots_and_shoots	secondary	5	7	0.006259651	0.005470343	-57.63905976	-64.88320106	0.004329296	0.009558613	0.002234463	0.000844548
As	heated_shoots	secondary	5	7	0.009058403	0.008838599	-38.69906658	-43.26072565	0.006697819	0.012046017	0.002013511	0.000761036
B	control	secondary	1	7	8.30807183	8.159200546	0	0	7.73514816	8.911510113	0.422824443	0.159812618
B	heated_roots	secondary	1	7	9.581743416	10.00932242	15.3305317	22.67528376	7.821348715	10.38286714	0.922712978	0.348752724
B	heated_roots_and_shoots	secondary	1	7	9.151084822	8.93934797	10.14691505	9.561566969	8.136842713	10.69702582	0.824412691	0.311598708
B	heated_shoots	secondary	1	7	8.427552956	8.386006738	1.438133034	2.779759991	7.279627768	9.67683629	0.965101357	0.364774026
B	control	secondary	2	7	8.459399165	8.655887999	0	0	7.757956564	9.104575086	0.581886826	0.219932548
B	heated_roots	secondary	2	7	9.222086539	9.5346711	9.015857497	10.15243151	8.064773884	10.5438477	0.980955474	0.370766319
B	heated_roots_and_shoots	secondary	2	6	9.01078497	9.003223208	6.518025616	4.012704518	7.835054122	9.964361225	0.795222551	0.324648247
B	heated_shoots	secondary	2	6	8.393611474	8.476444553	-0.777687517	-2.07307957	7.153857442	9.467121607	0.768902776	0.313903244
B	control	secondary	3	7	8.149004327	8.035253589	0	0	7.215879799	9.760305938	0.849525164	0.321090331
B	heated_roots	secondary	3	7	9.067591773	8.567838949	11.27238873	6.628108922	7.814747365	10.32921901	0.963160377	0.364040404
B	heated_roots_and_shoots	secondary	3	7	9.161475993	9.343390921	12.42448311	16.2799757	7.601990697	10.58045612	1.236241533	0.46725538
B	heated_shoots	secondary	3	6	8.424498587	8.376607356	3.380710682	4.248201537	7.489604394	9.497719685	0.920183929	0.375663516
B	control	secondary	4	7	8.003810631	7.813130242	0	0	7.311568901	9.618490309	0.80246926	0.303304871
B	heated_roots	secondary	4	7	9.559880269	9.292989945	19.44160987	18.94067623	8.632112174	10.69436816	0.7746789	0.292801102
B	heated_roots_and_shoots	secondary	4	7	9.330374293	9.283061841	16.57415103	18.81360675	7.809521153	10.16575123	0.859884826	0.325005915
B	heated_shoots	secondary	4	5	8.856030324	8.564388919	10.64767437	9.615335382	#NAME?	Inf	1.061807987	0.474854967
B	control	secondary	5	7	8.437177081	8.506971182	0	0	7.006234884	9.514479429	0.811763017	0.306817581
B	heated_roots	secondary	5	7	9.260026032	9.048417932	9.752657114	6.364741787	7.9653268	10.8724478	1.002948445	0.379078881
B	heated_roots_and_shoots	secondary	5	7	9.192165193	8.964236168	8.948349723	5.375179672	8.276770576	10.30062085	0.68224333	0.257863741
B	heated_shoots	secondary	5	7	8.661784687	8.449140111	2.662117957	-0.679808008	7.570500273	10.03287069	0.900689049	0.340428462
Ca	control	secondary	1	6	677.259321	675.6321002	0	0	570.8806522	842.1021761	97.23545081	39.69620657
Ca	heated_roots	secondary	1	7	549.2868698	574.4611113	-18.89563528	-14.97427207	486.8267367	595.1109557	45.49141191	17.19413753
Ca	heated_roots_and_shoots	secondary	1	7	515.803712	497.8403325	-23.8395551	-26.31487871	433.2772169	603.7855641	61.09737724	23.09263799
Ca	heated_shoots	secondary	1	7	561.1227531	564.3420402	-17.14802061	-16.47199118	523.4860945	605.0134862	25.0933732	9.484403576
Ca	control	secondary	2	7	653.3133076	626.3056577	0	0	435.8488264	1043.428218	198.1448767	74.8917239
Ca	heated_roots	secondary	2	7	534.1236453	510.2357675	-18.24387486	-18.53246715	453.9658192	639.216753	70.2870768	26.56601794
Ca	heated_roots_and_shoots	secondary	2	6	555.0729712	571.8352187	-15.0372471	-8.697101553	439.7311026	627.4834634	69.93237667	28.54977322
Ca	heated_shoots	secondary	2	7	554.6482165	533.0940109	-15.10226256	-14.88277261	517.5536424	643.036952	43.95012269	16.61158496
Ca	control	secondary	3	7	562.8229133	601.7343155	0	0	435.7451607	708.934076	101.3830452	38.31918923
Ca	heated_roots	secondary	3	7	555.0787226	579.2834748	-1.375955121	-3.731022168	451.4325982	651.960342	78.72174811	29.75402404
Ca	heated_roots_and_shoots	secondary	3	7	581.4887019	578.2532829	3.316458544	-3.902225938	435.7641497	727.911124	100.0181372	37.80330251
Ca	heated_shoots	secondary	3	6	550.1495011	545.526919	-2.251758401	-9.340899301	479.9979486	629.0248221	47.68585896	19.4676704
Ca	control	secondary	4	7	655.7727976	635.3155874	0	0	511.8520709	945.1829551	140.3878263	53.0616108
Ca	heated_roots	secondary	4	7	549.74988	544.2044062	-16.1676297	-14.34109017	406.8570412	682.6105473	98.86234472	37.36645402
Ca	heated_roots_and_shoots	secondary	4	7	508.4825601	491.1629356	-22.46055921	-22.68992839	440.5330839	588.2864906	56.22735233	21.25194159
Ca	heated_shoots	secondary	4	6	533.3646294	533.0002123	-18.6662467	-16.10465369	487.3665876	577.2131848	40.65751947	16.59836282
Ca	control	secondary	5	7	596.8936866	616.054614	0	0	457.2692065	725.5339918	103.1341021	38.98102653
Ca	heated_roots	secondary	5	7	587.3156979	564.146415	-1.604638954	-8.425908636	499.1502154	703.788414	76.07940727	28.75531308
Ca	heated_roots_and_shoots	secondary	5	7	542.4800441	553.5497373	-9.11613637	-10.14599602	465.4987847	618.783933	56.71931858	21.43788736
Ca	heated_shoots	secondary	5	7	564.2359808	569.3705623	-5.471276794	-7.577907972	482.2052115	620.5990307	50.07283215	18.92575162
Cd	control	secondary	1	7	0.017773091	0.01786401	0	0	0.012590931	0.021705576	0.003143812	0.001188249
Cd	heated_roots	secondary	1	7	0.013464828	0.013806081	-24.24036996	-22.715665	0.011794983	0.015578152	0.001520087	0.000574539
Cd	heated_roots_and_shoots	secondary	1	7	0.010944638	0.010615425	-38.42017498	-40.57647191	0.00699661	0.018580065	0.003818782	0.001443364
Cd	heated_shoots	secondary	1	7	0.010533928	0.010772484	-40.73102741	-39.69727961	0.006151495	0.014341798	0.002920024	0.001103665
Cd	control	secondary	2	7	0.016373495	0.01720628	0	0	0.010555492	0.020787999	0.004092882	0.001546964
Cd	heated_roots	secondary	2	7	0.013955275	0.014312733	-14.76911239	-16.8168092	0.00718796	0.020102129	0.004389069	0.001658912
Cd	heated_roots_and_shoots	secondary	2	6	0.010804023	0.010994636	-34.01516846	-36.1010285	0.007842562	0.013509288	0.001928176	0.000787175
Cd	heated_shoots	secondary	2	7	0.00998504	0.008613987	-39.01705151	-49.9369581	0.005492627	0.014795267	0.003424722	0.001294423
Cd	control	secondary	3	7	0.017285135	0.016329388	0	0	0.010859853	0.025851834	0.005789217	0.002188118
Cd	heated_roots	secondary	3	7	0.012179947	0.01216951	-29.53513621	-25.47478996	0.003288035	0.021913958	0.006152099	0.002325275
Cd	heated_roots_and_shoots	secondary	3	7	0.008928317	0.008994885	-48.34685214	-44.91596822	0.006043186	0.011831722	0.001703892	0.000644011
Cd	heated_shoots	secondary	3	6	0.009753527	0.009915262	-43.57274911	-39.27964843	0.007589867	0.011160288	0.001261593	0.000515043
Cd	control	secondary	4	7	0.017711232	0.018155657	0	0	0.010820187	0.026713356	0.005329132	0.002014223
Cd	heated_roots	secondary	4	7	0.012030562	0.009412644	-32.07383115	-48.15586033	0.008086066	0.018907936	0.004574573	0.001729026
Cd	heated_roots_and_shoots	secondary	4	7	0.009826675	0.009413339	-44.51726932	-48.15203232	0.006918389	0.014592152	0.002934182	0.001109016
Cd	heated_shoots	secondary	4	6	0.009159108	0.008630899	-48.28644682	-52.4616552	0.006032246	0.014213193	0.002794126	0.001140697
Cd	control	secondary	5	7	0.017709308	0.016673434	0	0	0.015076437	0.020619153	0.002318725	0.000876396
Cd	heated_roots	secondary	5	7	0.015111509	0.016239915	-14.66911625	-2.60006022	0.009606335	0.019756271	0.003691214	0.001395148
Cd	heated_roots_and_shoots	secondary	5	7	0.008596486	0.007400389	-51.45781229	-55.61568869	0.004825578	0.012772572	0.002889065	0.001091964
Cd	heated_shoots	secondary	5	7	0.009930262	0.009882489	-43.92631322	-40.72913353	0.007132515	0.012698806	0.001799974	0.000680326
Co	control	secondary	1	7	0.129832105	0.125980197	0	0	0.098845287	0.153255518	0.020654448	0.007806647
Co	heated_roots	secondary	1	7	0.117395602	0.121137045	-9.578911925	-3.844375891	0.078461604	0.14202298	0.022474089	0.008494407
Co	heated_roots_and_shoots	secondary	1	6	0.082658722	0.087798527	-36.33414284	-30.30767624	0.061317578	0.102734057	0.017743559	0.007243778
Co	heated_shoots	secondary	1	6	0.095602913	0.093024083	-26.36419709	-26.15975807	0.084150776	0.113460175	0.011162597	0.004557111
Co	control	secondary	2	7	0.12703762	0.127533409	0	0	0.094420695	0.169087461	0.028230525	0.010670135
Co	heated_roots	secondary	2	7	0.115571684	0.131790036	-9.025622465	3.337656815	0.072303825	0.137125944	0.02598301	0.009820655
Co	heated_roots_and_shoots	secondary	2	6	0.082088283	0.085788886	-35.38269811	-32.73222509	0.065257915	0.097188749	0.012178635	0.004971907
Co	heated_shoots	secondary	2	6	0.100989034	0.099932514	-20.50462396	-21.64208957	0.086630121	0.110941448	0.008876511	0.00362382
Co	control	secondary	3	6	0.124547762	0.117065245	0	0	0.102881316	0.166572516	0.023579647	0.00962635
Co	heated_roots	secondary	3	7	0.106648344	0.10038529	-14.37152925	-14.24842623	0.077163591	0.143186281	0.023588974	0.008915794
Co	heated_roots_and_shoots	secondary	3	7	0.089188316	0.087402696	-28.39027013	-25.33847576	0.071264331	0.114452904	0.018443974	0.006971167
Co	heated_shoots	secondary	3	6	0.106706906	0.105480673	-14.32450882	-9.895825322	0.094777229	0.120305319	0.010630776	0.004339996
Co	control	secondary	4	7	0.130109913	0.1288672	0	0	0.094706833	0.162372505	0.024545177	0.009277205
Co	heated_roots	secondary	4	7	0.099281312	0.098789873	-23.69427542	-23.33978422	0.08011525	0.123290965	0.014614387	0.005523719
Co	heated_roots_and_shoots	secondary	4	7	0.08987048	0.089681313	-30.92726149	-30.40796037	0.063168108	0.12435896	0.018442833	0.006970736
Co	heated_shoots	secondary	4	6	0.108964563	0.108067381	-16.25191247	-16.14050644	0.094068048	0.130317262	0.012302389	0.005022429
Co	control	secondary	5	7	0.135111486	0.145203129	0	0	0.106480206	0.15170613	0.017271335	0.006527951
Co	heated_roots	secondary	5	7	0.104347501	0.107866308	-22.76933388	-25.71351016	0.088970038	0.123593549	0.01443355	0.005455369
Co	heated_roots_and_shoots	secondary	5	7	0.091394474	0.093872529	-32.35625117	-35.3508911	0.069030866	0.119937877	0.017091081	0.006459821
Co	heated_shoots	secondary	5	7	0.10848424	0.111477229	-19.70761075	-23.22670356	0.090539517	0.12276231	0.011823416	0.004468831
Cu	control	secondary	1	7	6.753798756	6.806490546	0	0	6.125756195	7.913568332	0.623316767	0.235591594
Cu	heated_roots	secondary	1	7	6.630221969	7.013437945	-1.829737469	3.04044202	5.353271948	7.957371616	1.020722043	0.385796669
Cu	heated_roots_and_shoots	secondary	1	7	8.585062619	8.263667222	27.11457551	21.4086344	7.629961041	10.87419038	1.057145449	0.399563423
Cu	heated_shoots	secondary	1	7	7.668125421	7.819361679	13.53796135	14.88095996	6.769221791	8.713606893	0.738904423	0.279279621
Cu	control	secondary	2	7	6.794621151	6.985315308	0	0	5.965935953	7.412014432	0.569182052	0.215130594
Cu	heated_roots	secondary	2	7	7.143109857	7.375628815	5.128890905	5.587629045	5.829492289	8.2576181	0.880384501	0.332754064
Cu	heated_roots_and_shoots	secondary	2	6	9.02090656	8.900695902	32.76540899	27.42010216	7.940921242	10.56148243	0.869411018	0.354935562
Cu	heated_shoots	secondary	2	6	8.172399484	8.195603899	20.27748572	17.32618411	6.881223797	9.207339423	0.880514392	0.359468495
Cu	control	secondary	3	7	6.87185231	6.88350257	0	0	6.227313334	7.38575723	0.410359251	0.155101218
Cu	heated_roots	secondary	3	7	6.956672921	7.097860918	1.23431947	3.114088302	5.742224979	7.612442139	0.651581912	0.246274814
Cu	heated_roots_and_shoots	secondary	3	6	9.414095335	10.0057036	36.99501837	45.35773749	7.528534763	10.96683757	1.357518927	0.554204781
Cu	heated_shoots	secondary	3	6	8.075539204	7.411277122	17.51619272	7.667238395	6.938911469	10.14620652	1.343687524	0.548558134
Cu	control	secondary	4	7	7.393817404	7.391357385	0	0	6.524157495	7.994914622	0.505087147	0.190904997
Cu	heated_roots	secondary	4	7	7.060182367	7.20269161	-4.512351595	-2.552518644	6.045459273	8.53040959	0.801824517	0.303061181
Cu	heated_roots_and_shoots	secondary	4	7	9.621047862	10.26353527	30.12287612	38.85859839	7.810886151	10.75078952	1.244008944	0.470191185
Cu	heated_shoots	secondary	4	5	9.358102952	9.573617894	26.5665953	29.52448914	#NAME?	Inf	0.586802544	0.262426076
Cu	control	secondary	5	7	7.724507649	7.436181722	0	0	6.821601509	8.635232037	0.804627585	0.304120641
Cu	heated_roots	secondary	5	7	7.382079776	7.419824284	-4.433005814	-0.219970936	6.462604243	8.144862798	0.683059638	0.258172276
Cu	heated_roots_and_shoots	secondary	5	7	10.22849261	10.61437886	32.41611089	42.73963778	8.908886358	11.17380138	0.865726418	0.327213829
Cu	heated_shoots	secondary	5	6	8.609299799	8.839865127	11.45435011	18.87639998	6.708718209	9.692200597	1.131365572	0.461878061
Fe	control	secondary	1	7	71.22826712	69.68658523	0	0	67.41889168	78.93783837	4.362350158	1.648813378
Fe	heated_roots	secondary	1	7	74.35804185	76.57092356	4.39400657	9.87900082	62.9386606	83.38928876	6.916729575	2.614278049
Fe	heated_roots_and_shoots	secondary	1	7	82.91688183	83.83849403	16.41007873	20.30793839	70.04163355	101.0950887	10.13618219	3.831116759
Fe	heated_shoots	secondary	1	7	74.71990892	74.79648585	4.902045132	7.332689067	64.91003692	83.89607163	6.940326175	2.623196725
Fe	control	secondary	2	7	71.28620044	70.59218262	0	0	66.90383955	75.00458618	3.238764488	1.224137913
Fe	heated_roots	secondary	2	7	75.76418324	76.11567308	6.281696568	7.824507273	73.19785565	78.95029507	2.378702662	0.899065098
Fe	heated_roots_and_shoots	secondary	2	6	77.97876834	78.48473111	9.388307778	11.18048514	66.5776917	86.76643696	6.855358473	2.798688377
Fe	heated_shoots	secondary	2	7	75.09863309	75.50116998	5.34806545	6.954009893	65.79559299	82.82644386	5.96606926	2.254962224
Fe	control	secondary	3	7	78.40633345	80.14573011	0	0	74.12369341	81.23056548	2.935561128	1.109537815
Fe	heated_roots	secondary	3	7	73.41860581	72.01801062	-6.361383596	-10.14117593	64.99472401	80.78008998	5.330377091	2.014693168
Fe	heated_roots_and_shoots	secondary	3	7	81.84266305	83.67566991	4.382719428	4.40440158	70.62194986	91.87219584	7.188950277	2.717167803
Fe	heated_shoots	secondary	3	6	74.18761705	74.40355225	-5.380581153	-7.164670973	69.07154347	78.34083374	3.594573668	1.467478555
Fe	control	secondary	4	7	79.6053393	80.70302191	0	0	75.4918451	82.61423291	2.689992255	1.016721505
Fe	heated_roots	secondary	4	7	76.93472331	77.18424369	-3.354820182	-4.360156712	66.8881069	87.62484014	6.899705209	2.607843443
Fe	heated_roots_and_shoots	secondary	4	7	80.74644823	77.86249637	1.433457782	-3.519726376	71.7367017	93.12970076	7.921591792	2.994080267
Fe	heated_shoots	secondary	4	6	77.61756402	77.19584634	-2.497037634	-4.345779735	66.01931621	90.05759272	8.583087299	3.504030717
Fe	control	secondary	5	7	82.21495446	83.54833857	0	0	68.24161834	94.13835467	8.240360652	3.114563571
Fe	heated_roots	secondary	5	7	76.77716847	77.40792509	-6.614108132	-7.349533913	67.63231825	84.48288428	5.27501579	1.993768563
Fe	heated_roots_and_shoots	secondary	5	7	81.748566	80.19777525	-0.567279347	-4.010329087	76.71155597	94.57963543	5.857985808	2.214110519
Fe	heated_shoots	secondary	5	7	78.97320526	77.58448581	-3.943016469	-7.138206295	69.37163777	87.49041763	6.315823399	2.387156863
Mg	control	secondary	1	7	2002.069008	1992.540175	0	0	1784.701243	2229.651889	147.9839242	55.93266591
Mg	heated_roots	secondary	1	7	2001.12146	1981.33569	-0.047328434	-0.562321677	1876.773855	2118.06482	87.98001407	33.25331965
Mg	heated_roots_and_shoots	secondary	1	7	1773.02808	1788.482486	-11.44021148	-10.24108281	1684.456554	1893.107387	82.66662969	31.24504913
Mg	heated_shoots	secondary	1	7	1814.899505	1891.952283	-9.34880381	-5.048224034	1600.562576	1967.844811	156.8887722	59.29838212
Mg	control	secondary	2	7	2002.654423	2036.262738	0	0	1813.745011	2140.422764	108.265923	40.92067254
Mg	heated_roots	secondary	2	7	2006.333526	2025.315806	0.183711352	-0.537599191	1836.860681	2133.533353	107.1932187	40.5152284
Mg	heated_roots_and_shoots	secondary	2	6	1795.463485	1751.909357	-10.34581579	-13.96447402	1701.355582	1914.830165	91.39315272	37.31109836
Mg	heated_shoots	secondary	2	7	1773.845766	1700.166725	-11.4252691	-16.50553273	1581.482615	1987.994156	160.4054875	60.62757557
Mg	control	secondary	3	6	2029.104699	2019.322707	0	0	1922.037887	2152.906377	102.7551265	41.94960471
Mg	heated_roots	secondary	3	7	1958.490581	1989.380618	-3.480062792	-1.482778783	1818.827112	2059.70293	95.54629097	36.11310351
Mg	heated_roots_and_shoots	secondary	3	7	1734.956353	1745.20888	-14.49645976	-13.57454289	1570.361603	1843.752722	91.78678092	34.69214228
Mg	heated_shoots	secondary	3	6	1810.547706	1789.477922	-10.77110477	-11.38227111	1650.484243	1981.134775	133.4676938	54.48795781
Mg	control	secondary	4	6	1973.268128	1956.23357	0	0	1904.435015	2081.831245	72.96971846	29.78976282
Mg	heated_roots	secondary	4	7	1983.613799	2015.447405	0.524291171	3.026930752	1827.569427	2060.749029	86.97302394	32.87271316
Mg	heated_roots_and_shoots	secondary	4	7	1753.979764	1744.57496	-11.11295323	-10.81970031	1682.552092	1878.774906	64.92796644	24.54046462
Mg	heated_shoots	secondary	4	6	1764.752742	1768.051458	-10.56700724	-9.619613643	1584.055487	1932.636961	128.9050494	52.62526604
Mg	control	secondary	5	6	2041.229698	2032.066398	0	0	1841.290684	2178.039732	124.5202888	50.83519501
Mg	heated_roots	secondary	5	7	1974.181459	1884.995753	-3.284698357	-7.23749209	1757.730088	2223.372041	172.182859	65.07900356
Mg	heated_roots_and_shoots	secondary	5	7	1815.310301	1813.292052	-11.06780863	-10.76610223	1729.521634	1885.751703	55.91819112	21.13508964
Mg	heated_shoots	secondary	5	7	1771.582156	1755.313408	-13.21005383	-13.61928872	1652.133511	1901.721654	93.27190584	35.25346674
Mn	control	secondary	1	7	2.955085393	2.925300956	0	0	2.076175304	3.863182974	0.586910344	0.221831259
Mn	heated_roots	secondary	1	7	2.978947414	3.191063825	0.807490069	9.084975302	1.662263682	3.285447607	0.587980151	0.222235608
Mn	heated_roots_and_shoots	secondary	1	5	0.86056537	0.878696064	-70.87849399	-69.96219954	#NAME?	Inf	0.216323413	0.096742772
Mn	heated_shoots	secondary	1	6	1.573877339	1.736830373	-46.74003861	-40.62729273	0.480203924	2.472490616	0.966883132	0.394728386
Mn	control	secondary	2	7	2.961100248	2.857486982	0	0	1.748949307	4.025420084	0.832689684	0.314727118
Mn	heated_roots	secondary	2	6	2.732854069	2.879516945	-7.708154386	0.770955837	1.258103354	3.640837161	0.820623243	0.335018036
Mn	heated_roots_and_shoots	secondary	2	6	0.884561521	0.758407041	-70.12726867	-73.45895028	0.591525897	1.600341219	0.362442839	0.147966669
Mn	heated_shoots	secondary	2	5	0.975843522	0.636005991	-67.04456315	-77.74247111	#NAME?	Inf	0.752206236	0.336396855
Mn	control	secondary	3	6	2.794178562	2.749607646	0	0	1.892169375	3.735451458	0.727180483	0.296870189
Mn	heated_roots	secondary	3	7	2.365972256	2.334954974	-15.32494423	-15.08043057	1.47878374	3.79556863	0.736167785	0.278245269
Mn	heated_roots_and_shoots	secondary	3	7	0.642985288	0.5533692	-76.98839663	-79.87461227	0.376799549	1.086036463	0.227213394	0.085878591
Mn	heated_shoots	secondary	3	4	0.731682853	0.683991598	-73.81402668	-75.12402909	#NAME?	Inf	0.136121253	0.068060626
Mn	control	secondary	4	7	3.067362844	3.291774179	0	0	1.915162439	3.869834432	0.795639216	0.300723357
Mn	heated_roots	secondary	4	7	2.263696699	2.035761443	-26.20055683	-38.15610269	1.550948354	3.154991599	0.599481876	0.226582851
Mn	heated_roots_and_shoots	secondary	4	7	0.657352942	0.671443773	-78.56944302	-79.60237438	0.410236989	0.822080143	0.142187609	0.053741865
Mn	heated_shoots	secondary	4	6	0.828196638	0.639461577	-72.99971733	-80.57395368	0.514951826	1.416473394	0.393279197	0.16055556
Mn	control	secondary	5	7	2.875155884	2.859881183	0	0	2.13378881	3.56581681	0.487436579	0.18423371
Mn	heated_roots	secondary	5	7	2.329259339	2.340808735	-18.98667643	-18.15014032	1.462511285	3.232758237	0.698478363	0.264000007
Mn	heated_roots_and_shoots	secondary	5	7	0.66116859	0.662784749	-77.00407851	-76.82474528	0.596387567	0.75803528	0.054931135	0.020762018
Mn	heated_shoots	secondary	5	7	0.750767844	0.651975629	-73.88775166	-77.20270224	0.444572256	1.448162753	0.324932538	0.122812955
Mo	control	secondary	1	7	2.955085393	2.925300956	0	0	2.076175304	3.863182974	0.586910344	0.221831259
Mo	heated_roots	secondary	1	7	2.978947414	3.191063825	0.807490069	9.084975302	1.662263682	3.285447607	0.587980151	0.222235608
Mo	heated_roots_and_shoots	secondary	1	5	0.86056537	0.878696064	-70.87849399	-69.96219954	#NAME?	Inf	0.216323413	0.096742772
Mo	heated_shoots	secondary	1	6	1.573877339	1.736830373	-46.74003861	-40.62729273	0.480203924	2.472490616	0.966883132	0.394728386
Mo	control	secondary	2	7	2.961100248	2.857486982	0	0	1.748949307	4.025420084	0.832689684	0.314727118
Mo	heated_roots	secondary	2	6	2.732854069	2.879516945	-7.708154386	0.770955837	1.258103354	3.640837161	0.820623243	0.335018036
Mo	heated_roots_and_shoots	secondary	2	6	0.884561521	0.758407041	-70.12726867	-73.45895028	0.591525897	1.600341219	0.362442839	0.147966669
Mo	heated_shoots	secondary	2	5	0.975843522	0.636005991	-67.04456315	-77.74247111	#NAME?	Inf	0.752206236	0.336396855
Mo	control	secondary	3	6	2.794178562	2.749607646	0	0	1.892169375	3.735451458	0.727180483	0.296870189
Mo	heated_roots	secondary	3	7	2.365972256	2.334954974	-15.32494423	-15.08043057	1.47878374	3.79556863	0.736167785	0.278245269
Mo	heated_roots_and_shoots	secondary	3	7	0.642985288	0.5533692	-76.98839663	-79.87461227	0.376799549	1.086036463	0.227213394	0.085878591
Mo	heated_shoots	secondary	3	4	0.731682853	0.683991598	-73.81402668	-75.12402909	#NAME?	Inf	0.136121253	0.068060626
Mo	control	secondary	4	7	3.067362844	3.291774179	0	0	1.915162439	3.869834432	0.795639216	0.300723357
Mo	heated_roots	secondary	4	7	2.263696699	2.035761443	-26.20055683	-38.15610269	1.550948354	3.154991599	0.599481876	0.226582851
Mo	heated_roots_and_shoots	secondary	4	7	0.657352942	0.671443773	-78.56944302	-79.60237438	0.410236989	0.822080143	0.142187609	0.053741865
Mo	heated_shoots	secondary	4	6	0.828196638	0.639461577	-72.99971733	-80.57395368	0.514951826	1.416473394	0.393279197	0.16055556
Mo	control	secondary	5	7	2.875155884	2.859881183	0	0	2.13378881	3.56581681	0.487436579	0.18423371
Mo	heated_roots	secondary	5	7	2.329259339	2.340808735	-18.98667643	-18.15014032	1.462511285	3.232758237	0.698478363	0.264000007
Mo	heated_roots_and_shoots	secondary	5	7	0.66116859	0.662784749	-77.00407851	-76.82474528	0.596387567	0.75803528	0.054931135	0.020762018
Mo	heated_shoots	secondary	5	7	0.750767844	0.651975629	-73.88775166	-77.20270224	0.444572256	1.448162753	0.324932538	0.122812955
Ni	control	secondary	1	7	0.033236589	0.033152838	0	0	0.018729765	0.050250704	0.011866315	0.004485045
Ni	heated_roots	secondary	1	7	0.043635023	0.044166057	31.28610577	33.21953647	0.037782416	0.051186665	0.004776419	0.001805317
Ni	heated_roots_and_shoots	secondary	1	7	0.044354425	0.04088657	33.45059522	23.32751345	0.033762103	0.071843246	0.013341425	0.005042585
Ni	heated_shoots	secondary	1	7	0.039200053	0.040221934	17.94246761	21.32274791	0.016043828	0.070280393	0.018337949	0.006931093
Ni	control	secondary	2	7	0.023986318	0.025883275	0	0	0.006137524	0.036766826	0.011065069	0.004182203
Ni	heated_roots	secondary	2	7	0.048881477	0.049012619	103.7889976	89.36019482	0.03930385	0.059387764	0.006968277	0.002633761
Ni	heated_roots_and_shoots	secondary	2	6	0.037899716	0.035401887	58.00555793	36.77514839	0.027539461	0.050522979	0.009283107	0.003789812
Ni	heated_shoots	secondary	2	7	0.045195577	0.040169396	88.42231993	55.19441036	0.018720774	0.072372246	0.020636323	0.007799797
Ni	control	secondary	3	7	0.029995266	0.023051609	0	0	0.017518667	0.059025842	0.014331559	0.00541682
Ni	heated_roots	secondary	3	7	0.048297588	0.047767317	61.01736918	107.2190145	0.03554925	0.065960385	0.00925316	0.003497366
Ni	heated_roots_and_shoots	secondary	3	7	0.040111505	0.038106126	33.72611989	65.30787938	0.024071182	0.053939619	0.010619215	0.004013686
Ni	heated_shoots	secondary	3	6	0.032266292	0.03227445	7.57128286	40.00953361	0.018847463	0.045112481	0.009226113	0.003766545
Ni	control	secondary	4	7	0.032469111	0.032550438	0	0	0.021196903	0.048008274	0.010394113	0.003928605
Ni	heated_roots	secondary	4	7	0.049399429	0.041284178	52.14284398	26.83140314	0.036029459	0.07317613	0.013626275	0.005150248
Ni	heated_roots_and_shoots	secondary	4	7	0.046471621	0.043661948	43.12563267	34.13628275	0.032786648	0.067208971	0.010561958	0.003992045
Ni	heated_shoots	secondary	4	6	0.035263329	0.037944951	8.605772371	16.57278066	0.018115236	0.040740894	0.008491856	0.003466786
Ni	control	secondary	5	7	0.037269593	0.033567177	0	0	0.020625969	0.062397404	0.014817452	0.00560047
Ni	heated_roots	secondary	5	7	0.045814442	0.04593572	22.92713157	36.84713628	0.036609768	0.05449279	0.005636035	0.002130221
Ni	heated_roots_and_shoots	secondary	5	7	0.043279028	0.041580426	16.1242294	23.87227682	0.031733394	0.055937059	0.008205942	0.003101555
Ni	heated_shoots	secondary	5	7	0.036183046	0.036739586	-2.915371126	9.450926912	0.018259176	0.045728487	0.008853222	0.003346203
P	control	secondary	1	7	4515.544113	4353.429041	0	0	4320.223886	4983.76862	251.3196594	94.98990262
P	heated_roots	secondary	1	5	4393.959062	4340.436553	-2.692589152	-0.298442642	#NAME?	Inf	105.244428	47.06673906
P	heated_roots_and_shoots	secondary	1	7	4454.631615	4411.826694	-1.348951465	1.341417347	4238.774673	4751.46021	174.0571948	65.7874359
P	heated_shoots	secondary	1	7	4360.638745	4353.997716	-3.430491748	0.013062684	4171.009659	4515.149401	110.5451392	41.78213529
P	control	secondary	2	7	4535.2009	4563.808673	0	0	4298.689315	4829.674827	196.9933643	74.45649311
P	heated_roots	secondary	2	7	4386.239172	4252.826709	-3.284567349	-6.814088545	4203.290476	4694.50237	214.8064847	81.18921979
P	heated_roots_and_shoots	secondary	2	6	4441.356638	4443.825092	-2.069241547	-2.629023029	4323.734626	4639.623326	112.7835718	46.04370039
P	heated_shoots	secondary	2	7	4325.913464	4295.097889	-4.614733503	-5.8878626	4153.57949	4617.240991	147.2686273	55.6623091
P	control	secondary	3	7	4607.41874	4632.549084	0	0	4437.114992	4657.208071	78.534149	29.68311824
P	heated_roots	secondary	3	7	4416.21877	4504.715322	-4.149828372	-2.759469125	4200.56542	4605.780689	184.1330157	69.59573823
P	heated_roots_and_shoots	secondary	3	7	4468.533099	4514.716643	-3.01439154	-2.543576751	4220.912713	4616.918985	132.5729264	50.10785625
P	heated_shoots	secondary	3	6	4343.478229	4295.978862	-5.728598277	-7.265335252	4134.880293	4630.888132	180.3667198	73.63440503
P	control	secondary	4	7	4567.190854	4529.455451	0	0	4366.08985	4832.798386	164.0738481	62.01408554
P	heated_roots	secondary	4	7	4491.983975	4527.619858	-1.646676943	-0.040525699	4226.386238	4806.101268	211.726939	80.02526092
P	heated_roots_and_shoots	secondary	4	7	4470.925436	4436.70621	-2.107759902	-2.047690773	4407.054391	4628.008547	80.03092485	30.24884633
P	heated_shoots	secondary	4	6	4388.080528	4396.333638	-3.921673776	-2.939024678	4238.328779	4561.52931	125.1953053	51.11076936
P	control	secondary	5	7	4679.76943	4683.151147	0	0	4408.944279	4935.798648	198.1915815	74.90937667
P	heated_roots	secondary	5	6	4521.991047	4586.943121	-3.371499085	-2.05434382	4318.27981	4658.843124	148.3228064	60.55253214
P	heated_roots_and_shoots	secondary	5	7	4520.291103	4498.827443	-3.407824457	-3.935890555	4363.355565	4721.604626	111.9112127	42.29846254
P	heated_shoots	secondary	5	7	4397.568893	4397.479145	-6.030223111	-6.099995353	4251.918964	4512.953103	87.71156498	33.15185543
K	control	secondary	1	7	22418.1358	22675.16305	0	0	20223.88047	24258.43285	1694.708774	640.5397088
K	heated_roots	secondary	1	7	22378.30671	22229.30834	-1.78E-01	-1.966269051	21168.72959	23878.21799	1170.755687	442.5040563
K	heated_roots_and_shoots	secondary	1	7	22120.96466	22289.48351	-1.33E+00	-1.700889835	19488.67201	24491.21998	1843.306095	696.7042169
K	heated_shoots	secondary	1	6	21598.55157	21414.02112	-3.655898202	-5.561776706	19335.54371	23558.33496	1586.99348	647.8873754
K	control	secondary	2	7	24095.63259	24035.22277	0	0	23318.32161	25281.76245	656.5363222	248.147405
K	heated_roots	secondary	2	6	23720.04839	24134.06312	-1.558723143	0.411231269	22135.15895	24966.19734	1130.416823	461.4907353
K	heated_roots_and_shoots	secondary	2	6	22661.60064	22561.87233	-5.951418556	-6.129963758	21083.97706	24373.25394	1274.671345	520.3823974
K	heated_shoots	secondary	2	6	22295.33329	22791.93019	-7.471475529	-5.172794092	20040.02635	23847.08043	1362.055966	556.0570195
K	control	secondary	3	7	23899.24232	24070.64913	0	0	21521.00137	25474.77681	1251.692757	473.0953934
K	heated_roots	secondary	3	7	24152.15834	24031.62122	1.058259559	-0.162139015	21934.90353	25723.15899	1380.731948	521.8676232
K	heated_roots_and_shoots	secondary	3	7	22213.22581	21866.7521	-7.054686049	-9.155951803	19996.01086	24812.48359	1789.102651	676.2172406
K	heated_shoots	secondary	3	5	22480.14498	22662.83089	-5.937834007	-5.848692484	#NAME?	Inf	767.0492598	343.0348574
K	control	secondary	4	7	22941.78215	23414.56173	0	0	21285.73085	25128.93324	1341.972112	507.2177819
K	heated_roots	secondary	4	7	23348.80545	24028.02058	1.774157267	2.619988572	21134.32875	24368.00278	1317.465567	497.9551788
K	heated_roots_and_shoots	secondary	4	7	22286.03756	21704.73946	-2.858298398	-7.302388557	21435.62303	24372.50605	1160.387758	438.5853473
K	heated_shoots	secondary	4	6	22498.22854	23064.6097	-1.933387768	-1.494591438	20861.13407	23622.11064	1286.683831	525.2864742
K	control	secondary	5	7	22026.31607	21664.57046	0	0	20913.26291	24370.42161	1216.802966	459.9082919
K	heated_roots	secondary	5	7	23409.267	23336.98917	6.278630197	7.719602456	20725.34292	26065.2798	1887.162282	713.2802972
K	heated_roots_and_shoots	secondary	5	7	22649.60031	22795.93629	2.829725298	5.222193668	21366.43278	23895.55021	821.7655001	310.5981642
K	heated_shoots	secondary	5	7	22596.12849	22309.70555	2.586961966	2.977834653	20677.93035	24210.2399	1404.037801	530.6764074
Rb	control	secondary	1	7	6.226825784	5.858113311	0	0	4.163314466	8.533193931	1.401420784	0.529687268
Rb	heated_roots	secondary	1	7	9.789851983	9.519698568	57.22058592	62.50451403	7.567672495	11.8108576	1.612565701	0.609492545
Rb	heated_roots_and_shoots	secondary	1	5	5.184042024	4.815094862	-16.74663458	-17.80468205	#NAME?	Inf	1.064975559	0.476271549
Rb	heated_shoots	secondary	1	7	4.989837171	5.241010808	-19.86547651	-10.53415102	3.424995982	6.149976463	1.054646942	0.398619076
Rb	control	secondary	2	7	6.31722372	6.238520585	0	0	5.409744815	7.895231334	0.918865735	0.347298603
Rb	heated_roots	secondary	2	6	9.422200264	9.275503416	49.15096698	48.68113825	7.284094068	11.19923576	1.416306482	0.5782047
Rb	heated_roots_and_shoots	secondary	2	6	5.640914089	5.023292842	-10.70580465	-19.47942187	4.886922008	7.168171142	1.047036707	0.427450946
Rb	heated_shoots	secondary	2	7	4.872470228	4.953040222	-22.87007008	-20.60553213	3.328227521	6.184821763	0.953088337	0.360233531
Rb	control	secondary	3	6	5.889869432	5.714822975	0	0	5.504545966	6.525876873	0.407188917	0.166234179
Rb	heated_roots	secondary	3	6	9.521722071	9.44692822	61.66270204	65.3057017	7.55554002	12.23999893	1.742487519	0.711367551
Rb	heated_roots_and_shoots	secondary	3	7	5.546730379	5.487124529	-5.825919521	-3.984348194	3.691978179	7.479370991	1.341029416	0.506861477
Rb	heated_shoots	secondary	3	6	5.063960253	4.836961724	-14.022538	-15.36112762	3.850465992	6.273248375	0.946102094	0.386244563
Rb	control	secondary	4	7	5.686884188	5.448243773	0	0	4.350965751	8.325741557	1.27824502	0.483131205
Rb	heated_roots	secondary	4	7	9.610139026	8.532700091	68.98777447	56.61377221	7.717262351	12.06591732	2.066931669	0.781226739
Rb	heated_roots_and_shoots	secondary	4	7	5.720910499	5.847327852	0.598329601	7.325004084	3.384588398	7.364635158	1.378251723	0.520930186
Rb	heated_shoots	secondary	4	6	4.662317875	4.705056075	-18.01630346	-13.6408672	3.228527354	5.795684503	0.865792785	0.353458424
Rb	control	secondary	5	6	5.740019659	5.889111031	0	0	4.622165779	6.752436963	0.814955928	0.332704365
Rb	heated_roots	secondary	5	5	10.06889052	10.01609058	75.41561042	70.07814125	#NAME?	Inf	1.921261936	0.859214458
Rb	heated_roots_and_shoots	secondary	5	7	5.767256428	5.590383224	0.474506555	-5.072545003	4.299668515	7.75420418	1.312009545	0.495892996
Rb	heated_shoots	secondary	5	7	4.985804547	4.825678784	-13.13959109	-18.05760226	3.613149153	6.56874866	1.051767024	0.397530569
Se	control	secondary	1	7	0.050191193	0.050565336	0	0	0.03144069	0.063701897	0.011880096	0.004490254
Se	heated_roots	secondary	1	7	0.055701931	0.051346659	10.97949163	1.545176466	0.045449768	0.082048011	0.012927249	0.004886041
Se	heated_roots_and_shoots	secondary	1	7	0.038386931	0.038404882	-23.51859283	-24.04899161	0.020749834	0.065125289	0.016372309	0.006188151
Se	heated_shoots	secondary	1	7	0.046363944	0.043606419	-7.625339804	-13.76222777	0.033732381	0.060999381	0.009613261	0.003633471
Se	control	secondary	2	7	0.06045832	0.055434788	0	0	0.044403621	0.081002923	0.012345671	0.004666225
Se	heated_roots	secondary	2	7	0.054737232	0.057764889	-9.462862322	4.203319017	0.040268956	0.064678768	0.009450057	0.003571786
Se	heated_roots_and_shoots	secondary	2	6	0.046493591	0.046056283	-23.09810927	-16.91808691	0.031383454	0.06441937	0.010579228	0.004318952
Se	heated_shoots	secondary	2	7	0.043916798	0.044349614	-27.36020717	-19.99678361	0.032756763	0.062679578	0.009900436	0.003742013
Se	control	secondary	3	7	0.058661963	0.061367102	0	0	0.033236597	0.073101029	0.012777677	0.004829508
Se	heated_roots	secondary	3	6	0.050247914	0.048458087	-14.34327949	-21.0357252	0.026808905	0.077498569	0.016912802	0.006904622
Se	heated_roots_and_shoots	secondary	3	7	0.055595781	0.051181432	-5.22686662	-16.59793209	0.04326749	0.076742269	0.012722645	0.004808708
Se	heated_shoots	secondary	3	6	0.053733853	0.052633094	-8.400861309	-14.23239399	0.035088744	0.070474949	0.01441606	0.005885332
Se	control	secondary	4	7	0.057256047	0.059127947	0	0	0.0340922	0.068848792	0.011635707	0.004397884
Se	heated_roots	secondary	4	7	0.057607607	0.053440516	0.614012956	-9.618854123	0.0442411	0.089431683	0.014641404	0.005533931
Se	heated_roots_and_shoots	secondary	4	7	0.038501432	0.04018233	-32.75569381	-32.0417296	0.019104636	0.054061648	0.013563372	0.005126473
Se	heated_shoots	secondary	4	6	0.051902863	0.048837929	-9.349552655	-17.40296898	0.035542132	0.073497546	0.012790559	0.005221724
Se	control	secondary	5	7	0.068724867	0.069299442	0	0	0.042762613	0.095791526	0.020514793	0.007753863
Se	heated_roots	secondary	5	7	0.054549308	0.052198344	-20.62653529	-24.67710815	0.045368045	0.065333639	0.007109373	0.00268709
Se	heated_roots_and_shoots	secondary	5	7	0.039674635	0.037605834	-42.27033635	-45.73428959	0.026852238	0.058931124	0.011887546	0.00449307
Se	heated_shoots	secondary	5	7	0.046930964	0.047235833	-31.7118165	-31.83807566	0.032172022	0.058059443	0.008209905	0.003103052
Na	control	secondary	1	7	2.619293242	2.354064884	0	0	1.688561997	4.626763426	0.997207219	0.376908901
Na	heated_roots	secondary	1	7	2.701257054	2.776579559	3.129233884	17.94830201	1.908134674	3.432342255	0.459188314	0.173556869
Na	heated_roots_and_shoots	secondary	1	7	3.234461055	2.674423006	23.48602298	13.60872099	1.830574983	7.464586993	1.911514415	0.722484538
Na	heated_shoots	secondary	1	7	1.991621796	1.917311103	-23.96338968	-18.55317518	1.304625042	2.573108486	0.398839537	0.150747175
Na	control	secondary	2	7	1.696635977	1.779087213	0	0	1.308685267	2.137462578	0.322521716	0.12190175
Na	heated_roots	secondary	2	7	2.583983048	2.112304411	52.30038042	18.72967195	1.777120062	4.289903437	0.899570777	0.340005795
Na	heated_roots_and_shoots	secondary	2	6	2.562609623	2.250152458	51.04062732	26.47791754	1.598129193	4.940372052	1.203567263	0.491354277
Na	heated_shoots	secondary	2	7	2.344053148	2.04559125	38.15887316	14.97981861	1.770282073	3.787184782	0.691646657	0.261417864
Na	control	secondary	3	7	2.024045555	1.723427793	0	0	1.518842993	2.679016862	0.480317416	0.181542919
Na	heated_roots	secondary	3	7	2.219733771	2.091364422	9.66817249	21.34911774	1.930243274	2.791376768	0.295142657	0.111553439
Na	heated_roots_and_shoots	secondary	3	7	3.060657977	2.567762686	51.21487601	48.99160244	1.88903693	7.258005008	1.878718063	0.710088683
Na	heated_shoots	secondary	3	6	2.228293966	2.157447601	10.09109752	25.18352145	1.204644423	3.378014782	0.722185726	0.294831088
Na	control	secondary	4	7	2.281143328	2.260915885	0	0	1.598934764	2.972483625	0.507995116	0.192004106
Na	heated_roots	secondary	4	6	2.886026981	2.876695274	26.51668774	27.23583804	1.975950535	4.117359275	0.766820779	0.313053272
Na	heated_roots_and_shoots	secondary	4	7	2.993096329	2.715143884	31.21035807	20.09044216	1.753303936	5.703329811	1.309243105	0.49484738
Na	heated_shoots	secondary	4	6	2.16721046	2.257027468	-4.994551059	-0.171984174	1.333206561	2.622373181	0.454614706	0.185595677
Na	control	secondary	5	4	5.382321434	3.318822739	0	0	#NAME?	Inf	5.107890956	2.553945478
Na	heated_roots	secondary	5	7	4.323937333	3.750178925	-19.66408201	12.997265	1.832512882	8.879247369	2.72411417	1.029618377
Na	heated_roots_and_shoots	secondary	5	7	2.659650706	2.407060849	-50.58543533	-27.47244917	2.106951137	3.749290912	0.644925262	0.243758837
Na	heated_shoots	secondary	5	7	2.7691647	2.729539501	-48.55073718	-17.75579127	1.799237874	4.333048176	0.826738065	0.312477617
Sr	control	secondary	1	7	3.371701425	3.346862762	0	0	2.215375881	4.817200909	0.879585489	0.332452066
Sr	heated_roots	secondary	1	6	4.226197239	4.251281626	25.34316377	27.02288465	2.915375581	5.672082736	0.975621176	0.398295677
Sr	heated_roots_and_shoots	secondary	1	7	2.758227798	2.387318823	-18.19477911	-28.66995177	2.225389994	3.741386685	0.610511795	0.230751769
Sr	heated_shoots	secondary	1	7	2.651496189	2.559449175	-21.36029099	-23.5269159	1.554675427	3.498389051	0.613961504	0.232055636
Sr	control	secondary	2	7	3.209313203	3.418516154	0	0	2.318966921	4.4716619	0.757734293	0.286396643
Sr	heated_roots	secondary	2	5	4.172351184	4.145689535	30.0076035	21.27160877	#NAME?	Inf	0.854572008	0.38217622
Sr	heated_roots_and_shoots	secondary	2	6	2.682040847	2.523602152	-16.42944524	-26.17843419	2.412215078	3.28364583	0.333994903	0.136352848
Sr	heated_shoots	secondary	2	7	2.720227992	2.608198656	-15.23956	-23.70377852	2.163333547	3.157193107	0.3621861	0.136893479
Sr	control	secondary	3	7	3.086223843	2.597121558	0	0	2.100189043	4.58866927	1.001911596	0.378686988
Sr	heated_roots	secondary	3	6	3.904986551	3.735860232	26.52959571	43.84618311	2.982754886	5.66313068	0.924360848	0.377368736
Sr	heated_roots_and_shoots	secondary	3	7	2.692291577	2.796499242	-12.76421561	7.676871474	2.37864623	2.972330666	0.24421861	0.092305958
Sr	heated_shoots	secondary	3	6	3.017863466	2.825840616	-2.215016798	8.80663662	2.34408932	3.872807368	0.646395093	0.263889692
Sr	control	secondary	4	7	3.020682633	2.858135804	0	0	2.094328004	4.720740539	0.84197703	0.318237404
Sr	heated_roots	secondary	4	5	4.391594157	4.152354773	45.38416278	45.28192704	#NAME?	Inf	0.69546095	0.311019592
Sr	heated_roots_and_shoots	secondary	4	7	2.736631729	2.799341346	-9.403533549	-2.057091126	2.095080992	3.332587861	0.401557867	0.151774607
Sr	heated_shoots	secondary	4	6	2.735648383	2.721462349	-9.436087301	-4.781909067	2.432981732	3.10446472	0.26495004	0.108165401
Sr	control	secondary	5	6	3.270814788	3.115793265	0	0	2.883219901	3.791422767	0.379050453	0.1547467
Sr	heated_roots	secondary	5	5	4.065068443	3.821879109	24.28305197	22.66151136	#NAME?	Inf	1.025117462	0.458446466
Sr	heated_roots_and_shoots	secondary	5	7	2.971339878	2.81037698	-9.155972727	-9.802199923	2.494120238	3.521346536	0.44753274	0.169151476
Sr	heated_shoots	secondary	5	7	2.956108991	2.746530026	-9.621633058	-11.85133952	2.551874212	3.407744776	0.362174596	0.13688913
S	control	secondary	1	7	2917.305875	2945.820345	0	0	2550.516488	3242.412649	271.8733935	102.7584839
S	heated_roots	secondary	1	7	2618.611567	2593.82397	-10.23870381	-11.94901025	2428.669348	2836.330821	132.7713048	50.18283626
S	heated_roots_and_shoots	secondary	1	7	2726.131082	2771.998447	-6.553128181	-5.900627928	2435.401922	3036.882122	200.1446416	75.647564
S	heated_shoots	secondary	1	6	2701.528869	2690.792333	-7.396447777	-8.657283274	2531.874674	2892.129777	149.1847315	60.90441158
S	control	secondary	2	7	2982.43903	2955.41287	0	0	2661.885948	3292.289295	229.9310453	86.90576636
S	heated_roots	secondary	2	7	2726.040305	2623.777505	-8.596947759	-11.22128716	2505.145691	3209.236619	240.9902549	91.0857547
S	heated_roots_and_shoots	secondary	2	6	2878.094917	2818.507801	-3.498616796	-4.632350004	2737.222627	3217.939274	175.7131329	71.73458612
S	heated_shoots	secondary	2	7	2618.716699	2655.074086	-12.19546576	-10.16232915	2390.928534	2847.480252	177.2542791	66.9958202
S	control	secondary	3	6	2763.399976	2773.841448	0	0	2488.202752	3088.865371	201.7134684	82.34917863
S	heated_roots	secondary	3	7	2756.680765	2724.514401	-0.243150149	-1.77829368	2627.676601	2887.079496	99.04238055	37.43450117
S	heated_roots_and_shoots	secondary	3	7	2827.004833	2839.006629	2.301688396	2.34927563	2624.869932	3055.22348	141.9033478	53.63442408
S	heated_shoots	secondary	3	6	2717.087932	2690.809745	-1.675908126	-2.993383161	2649.450092	2851.95777	75.08660786	30.65397929
S	control	secondary	4	7	2878.539544	2824.361307	0	0	2575.73311	3258.427383	263.6972479	99.66819135
S	heated_roots	secondary	4	7	2808.82333	2840.857638	-2.421930049	0.584072983	2490.434413	3030.186559	182.1293633	68.83842882
S	heated_roots_and_shoots	secondary	4	7	2879.867161	2906.994217	0.046121182	2.925720214	2664.47383	3041.611323	123.6286965	46.72725513
S	heated_shoots	secondary	4	6	2840.516103	2866.949857	-1.32092821	1.507900195	2467.724311	3109.366446	228.8689889	93.43537345
S	control	secondary	5	7	2990.594218	2853.907442	0	0	2739.437842	3269.788756	228.0555654	86.19690161
S	heated_roots	secondary	5	7	2857.180853	2883.121378	-4.461098857	1.023646921	2453.259009	3082.207873	213.5749342	80.72373746
S	heated_roots_and_shoots	secondary	5	7	2914.183966	2910.97208	-2.555019021	1.999526573	2821.62717	2995.478449	54.35275694	20.54341113
S	heated_shoots	secondary	5	7	2808.832106	2869.647655	-6.077792531	0.551532019	2521.225353	2984.24718	154.2675573	58.307656
Zn	control	secondary	1	6	63.16921961	68.17247742	0	0	45.18260696	74.65367714	12.45492258	5.084700849
Zn	heated_roots	secondary	1	7	42.85030124	43.84038093	-32.16585308	-35.69196458	35.38255399	48.97864102	5.516439147	2.085018015
Zn	heated_roots_and_shoots	secondary	1	7	47.68070567	48.49587649	-24.51908388	-28.86296886	41.31965892	54.20065562	5.002638654	1.890819683
Zn	heated_shoots	secondary	1	7	44.70590359	45.56728867	-29.22834274	-33.15881952	39.90405643	48.30349588	3.02110981	1.141872177
Zn	control	secondary	2	7	58.28342833	58.69311902	0	0	37.0266366	103.1143614	22.57241918	8.531572522
Zn	heated_roots	secondary	2	7	45.47685061	43.37275707	-21.97293139	-26.10248392	39.74927909	53.49783529	5.513930564	2.08406986
Zn	heated_roots_and_shoots	secondary	2	6	52.75087578	51.65460827	-9.492496767	-11.99205438	43.72178554	62.36803018	6.836882661	2.791145658
Zn	heated_shoots	secondary	2	7	49.22307074	47.39872277	-15.54534084	-19.24313521	43.63223348	56.0104143	4.383039553	1.656633235
Zn	control	secondary	3	7	50.21675748	46.54252718	0	0	39.63595206	63.48561239	9.217879051	3.484030798
Zn	heated_roots	secondary	3	7	45.76232272	42.93872584	-8.870414948	-7.743028914	39.33875607	59.1872034	8.001793371	3.024393615
Zn	heated_roots_and_shoots	secondary	3	7	59.16235611	61.04604894	17.81397103	31.1618699	48.46966452	77.83350488	10.08944396	3.813451369
Zn	heated_shoots	secondary	3	6	46.46779686	46.0564763	-7.465556921	-1.044315614	39.69626265	55.29819868	5.046774425	2.060337031
Zn	control	secondary	4	7	63.52741864	57.92787604	0	0	49.23773639	97.96141643	16.22396765	6.132083381
Zn	heated_roots	secondary	4	7	45.76219661	41.85507171	-27.96465276	-27.7462345	34.17089467	58.20238159	9.050561375	3.420790661
Zn	heated_roots_and_shoots	secondary	4	7	52.57457474	52.8093092	-17.24112852	-8.83610309	48.20009763	57.81275696	3.367320275	1.272727433
Zn	heated_shoots	secondary	4	6	52.85373239	52.51617846	-16.80169992	-9.342130171	45.23512587	58.79263566	5.21902648	2.130658638
Zn	control	secondary	5	7	50.30270347	51.27046826	0	0	38.84740985	59.55977222	8.78922326	3.322014137
Zn	heated_roots	secondary	5	7	52.1843281	51.98953068	3.740603381	1.402488491	47.74701746	56.57593185	3.524097159	1.331983526
Zn	heated_roots_and_shoots	secondary	5	7	56.89827796	53.2871341	13.11176942	3.933386818	51.64291732	67.79619298	6.400092643	2.419007643
Zn	heated_shoots	secondary	5	7	55.11369606	57.61517748	9.564083551	12.3749781	43.66437585	60.03154652	5.680265671	2.146938621
