# Supplementary material for: Heat stress changes mineral nutrient concentrations in Chenopodium quinoa seed
Source: Plant Direct. 2022 Feb 6;6(2):e384. doi: 10.1002/pld3.384 (PMC8818816; doi:10.1002/pld3.384)
Supplement: Supplementary file 6 — Table S3. Plant section contrasts' p‐values for every treatment and element analyzed. [file PLD3-6-e384-s005.csv]

element	treatment	contrast	mean.difference	t.value	p-value	significantly_different
Al	control	section 1 - section 2	0.12483433	0.34763753	1	no
Al	control	section 1 - section 3	0.13072948	0.36405431	1	no
Al	control	section 1 - section 4	0.0695892	0.19379139	1	no
Al	control	section 1 - section 5	0.04536792	0.12634017	1	no
Al	control	section 2 - section 3	0.00589516	0.01641678	1	no
Al	control	section 2 - section 4	-0.0552451	-0.1538461	1	no
Al	control	section 2 - section 5	-0.0794664	-0.2212974	1	no
Al	control	section 3 - section 4	-0.0611403	-0.1702629	1	no
Al	control	section 3 - section 5	-0.0853616	-0.2377141	1	no
Al	control	section 4 - section 5	-0.0242213	-0.0674512	1	no
Al	heated_roots	section 1 - section 2	-0.046854	-0.1304786	1	no
Al	heated_roots	section 1 - section 3	0.18849346	0.52491491	1	no
Al	heated_roots	section 1 - section 4	-0.2588278	-0.7207815	1	no
Al	heated_roots	section 1 - section 5	0.02103997	0.05859193	1	no
Al	heated_roots	section 2 - section 3	0.23534744	0.65539348	1	no
Al	heated_roots	section 2 - section 4	-0.2119739	-0.5903029	1	no
Al	heated_roots	section 2 - section 5	0.06789396	0.1890705	1	no
Al	heated_roots	section 3 - section 4	-0.4473213	-1.2456964	0.9999997	no
Al	heated_roots	section 3 - section 5	-0.1674535	-0.466323	1	no
Al	heated_roots	section 4 - section 5	0.27986782	0.77937343	1	no
Al	heated_roots_and_shoots	section 1 - section 2	1.32943293	3.53628732	0.1858225	no
Al	heated_roots_and_shoots	section 1 - section 3	0.76260855	2.12370556	0.981264	no
Al	heated_roots_and_shoots	section 1 - section 4	0.77390213	2.15515582	0.9770335	no
Al	heated_roots_and_shoots	section 1 - section 5	0.90295197	2.51453268	0.864881	no
Al	heated_roots_and_shoots	section 2 - section 3	-0.5668244	-1.507751	0.9999692	no
Al	heated_roots_and_shoots	section 2 - section 4	-0.5555308	-1.4777102	0.9999807	no
Al	heated_roots_and_shoots	section 2 - section 5	-0.426481	-1.134438	1	no
Al	heated_roots_and_shoots	section 3 - section 4	0.01129358	0.03145026	1	no
Al	heated_roots_and_shoots	section 3 - section 5	0.14034342	0.39082712	1	no
Al	heated_roots_and_shoots	section 4 - section 5	0.12904984	0.35937686	1	no
Al	heated_shoots	section 1 - section 2	-0.016346	-0.0455201	1	no
Al	heated_shoots	section 1 - section 3	0.04157894	0.1105972	1	no
Al	heated_shoots	section 1 - section 4	-0.101373	-0.2696453	1	no
Al	heated_shoots	section 1 - section 5	-0.2372219	-0.6606136	1	no
Al	heated_shoots	section 2 - section 3	0.05792492	0.15407639	1	no
Al	heated_shoots	section 2 - section 4	-0.085027	-0.2261661	1	no
Al	heated_shoots	section 2 - section 5	-0.220876	-0.6150934	1	no
Al	heated_shoots	section 3 - section 4	-0.1429519	-0.3638659	1	no
Al	heated_shoots	section 3 - section 5	-0.2788009	-0.7415917	1	no
Al	heated_shoots	section 4 - section 5	-0.135849	-0.3613492	1	no
As	control	section 1 - section 2	-1.38E-03	-1.4966847	0.99997325	no
As	control	section 1 - section 3	-2.12E-03	-2.2994896	0.9474306	no
As	control	section 1 - section 4	-2.53E-03	-2.7463932	0.72165798	no
As	control	section 1 - section 5	-4.60E-03	-4.9831944	0.00179065	yes
As	control	section 2 - section 3	-7.41E-04	-0.802805	1	no
As	control	section 2 - section 4	-1.15E-03	-1.2497085	0.99999971	no
As	control	section 2 - section 5	-3.22E-03	-3.4865097	0.20975512	no
As	control	section 3 - section 4	-4.12E-04	-0.4469035	1	no
As	control	section 3 - section 5	-2.48E-03	-2.6837048	0.7649987	no
As	control	section 4 - section 5	-2.06E-03	-2.2368013	0.96247535	no
As	heated_roots	section 1 - section 2	-9.73E-04	-1.0549049	1	no
As	heated_roots	section 1 - section 3	-2.51E-03	-2.7166891	0.74254901	no
As	heated_roots	section 1 - section 4	-3.59E-03	-3.8925833	0.07311993	no
As	heated_roots	section 1 - section 5	-3.56E-03	-3.6752913	0.13203926	no
As	heated_roots	section 2 - section 3	-1.53E-03	-1.6617841	0.99973543	no
As	heated_roots	section 2 - section 4	-2.62E-03	-2.8376784	0.65427541	no
As	heated_roots	section 2 - section 5	-2.59E-03	-2.6703488	0.77390592	no
As	heated_roots	section 3 - section 4	-1.08E-03	-1.1758942	0.99999995	no
As	heated_roots	section 3 - section 5	-1.05E-03	-1.08727	0.99999999	no
As	heated_roots	section 4 - section 5	3.19E-05	0.03293153	1	no
As	heated_roots_and_shoots	section 1 - section 2	4.06E-04	0.41949194	1	no
As	heated_roots_and_shoots	section 1 - section 3	-9.28E-04	-1.0055145	1	no
As	heated_roots_and_shoots	section 1 - section 4	-6.46E-05	-0.069982	1	no
As	heated_roots_and_shoots	section 1 - section 5	7.13E-04	0.77315279	1	no
As	heated_roots_and_shoots	section 2 - section 3	-1.33E-03	-1.3773832	0.9999964	no
As	heated_roots_and_shoots	section 2 - section 4	-4.71E-04	-0.4861594	1	no
As	heated_roots_and_shoots	section 2 - section 5	3.07E-04	0.3170428	1	no
As	heated_roots_and_shoots	section 3 - section 4	8.63E-04	0.9355325	1	no
As	heated_roots_and_shoots	section 3 - section 5	1.64E-03	1.77866724	0.99898707	no
As	heated_roots_and_shoots	section 4 - section 5	7.78E-04	0.84313474	1	no
As	heated_shoots	section 1 - section 2	-1.18E-03	-1.2766973	0.99999949	no
As	heated_shoots	section 1 - section 3	-1.12E-03	-1.1546627	0.99999997	no
As	heated_shoots	section 1 - section 4	-1.72E-03	-1.772688	0.99905306	no
As	heated_shoots	section 1 - section 5	-2.29E-03	-2.4806465	0.88112425	no
As	heated_shoots	section 2 - section 3	5.95E-05	0.06149059	1	no
As	heated_shoots	section 2 - section 4	-5.39E-04	-0.5565347	1	no
As	heated_shoots	section 2 - section 5	-1.11E-03	-1.2039492	0.9999999	no
As	heated_shoots	section 3 - section 4	-5.98E-04	-0.5894067	1	no
As	heated_shoots	section 3 - section 5	-1.17E-03	-1.2083457	0.99999989	no
As	heated_shoots	section 4 - section 5	-5.72E-04	-0.5903204	1	no
B	control	section 1 - section 2	-0.1513273	-0.3731762	1	no
B	control	section 1 - section 3	0.1590675	0.39226361	1	no
B	control	section 1 - section 4	0.3042612	0.75031413	1	no
B	control	section 1 - section 5	-0.1291053	-0.3183761	1	no
B	control	section 2 - section 3	0.31039484	0.7654398	1	no
B	control	section 2 - section 4	0.45558853	1.12349033	1	no
B	control	section 2 - section 5	0.02222208	0.0548001	1	no
B	control	section 3 - section 4	0.1451937	0.35805052	1	no
B	control	section 3 - section 5	-0.2881728	-0.7106397	1	no
B	control	section 4 - section 5	-0.4333665	-1.0686902	1	no
B	heated_roots	section 1 - section 2	0.35965688	0.88692097	1	no
B	heated_roots	section 1 - section 3	0.51415164	1.26790811	0.9999996	no
B	heated_roots	section 1 - section 4	0.02186315	0.05391495	1	no
B	heated_roots	section 1 - section 5	0.32171738	0.79336143	1	no
B	heated_roots	section 2 - section 3	0.15449477	0.38098715	1	no
B	heated_roots	section 2 - section 4	-0.3377937	-0.833006	1	no
B	heated_roots	section 2 - section 5	-0.0379395	-0.0935595	1	no
B	heated_roots	section 3 - section 4	-0.4922885	-1.2139932	0.9999999	no
B	heated_roots	section 3 - section 5	-0.1924343	-0.4745467	1	no
B	heated_roots	section 4 - section 5	0.29985424	0.73944647	1	no
B	heated_roots_and_shoots	section 1 - section 2	0.0994855	0.23427046	1	no
B	heated_roots_and_shoots	section 1 - section 3	-0.0103912	-0.0256248	1	no
B	heated_roots_and_shoots	section 1 - section 4	-0.1792895	-0.4421314	1	no
B	heated_roots_and_shoots	section 1 - section 5	-0.0410804	-0.101305	1	no
B	heated_roots_and_shoots	section 2 - section 3	-0.1098767	-0.2587398	1	no
B	heated_roots_and_shoots	section 2 - section 4	-0.278775	-0.6564649	1	no
B	heated_roots_and_shoots	section 2 - section 5	-0.1405659	-0.3310073	1	no
B	heated_roots_and_shoots	section 3 - section 4	-0.1688983	-0.4165065	1	no
B	heated_roots_and_shoots	section 3 - section 5	-0.0306892	-0.0756802	1	no
B	heated_roots_and_shoots	section 4 - section 5	0.1382091	0.34082637	1	no
B	heated_shoots	section 1 - section 2	0.00081836	0.00192692	1	no
B	heated_shoots	section 1 - section 3	-0.0463803	-0.1092073	1	no
B	heated_shoots	section 1 - section 4	-0.4532785	-1.0067766	1	no
B	heated_shoots	section 1 - section 5	-0.2342317	-0.5776201	1	no
B	heated_shoots	section 2 - section 3	-0.0471987	-0.1063155	1	no
B	heated_shoots	section 2 - section 4	-0.4540969	-0.9668194	1	no
B	heated_shoots	section 2 - section 5	-0.2350501	-0.5534504	1	no
B	heated_shoots	section 3 - section 4	-0.4068983	-0.8663286	1	no
B	heated_shoots	section 3 - section 5	-0.1878514	-0.4423162	1	no
B	heated_shoots	section 4 - section 5	0.21904681	0.48652469	1	no
Ca	control	section 1 - section 2	26.3800877	0.56677084	1	no
Ca	control	section 1 - section 3	116.870482	2.51093861	0.8668746	no
Ca	control	section 1 - section 4	23.9205977	0.51392919	1	no
Ca	control	section 1 - section 5	82.7997087	1.77893495	0.9990012	no
Ca	control	section 2 - section 3	90.4903943	2.03167453	0.9901748	no
Ca	control	section 2 - section 4	-2.45949	-0.05522	1	no
Ca	control	section 2 - section 5	56.419621	1.26672348	0.9999996	no
Ca	control	section 3 - section 4	-92.949884	-2.0868946	0.9853496	no
Ca	control	section 3 - section 5	-34.070773	-0.7649511	1	no
Ca	control	section 4 - section 5	58.879111	1.32194352	0.9999987	no
Ca	heated_roots	section 1 - section 2	15.1632245	0.34044207	1	no
Ca	heated_roots	section 1 - section 3	-5.7918528	-0.1300377	1	no
Ca	heated_roots	section 1 - section 4	-0.4630103	-0.0103954	1	no
Ca	heated_roots	section 1 - section 5	-38.028828	-0.8538166	1	no
Ca	heated_roots	section 2 - section 3	-20.955077	-0.4704797	1	no
Ca	heated_roots	section 2 - section 4	-15.626235	-0.3508375	1	no
Ca	heated_roots	section 2 - section 5	-53.192053	-1.1942587	0.9999999	no
Ca	heated_roots	section 3 - section 4	5.3288426	0.11964224	1	no
Ca	heated_roots	section 3 - section 5	-32.236975	-0.7237789	1	no
Ca	heated_roots	section 4 - section 5	-37.565818	-0.8434212	1	no
Ca	heated_roots_and_shoots	section 1 - section 2	-37.859887	-0.813412	1	no
Ca	heated_roots_and_shoots	section 1 - section 3	-65.68499	-1.4747479	0.9999811	no
Ca	heated_roots_and_shoots	section 1 - section 4	7.3211519	0.16437322	1	no
Ca	heated_roots_and_shoots	section 1 - section 5	-26.676332	-0.5989324	1	no
Ca	heated_roots_and_shoots	section 2 - section 3	-27.825103	-0.5978167	1	no
Ca	heated_roots_and_shoots	section 2 - section 4	45.1810383	0.97070545	1	no
Ca	heated_roots_and_shoots	section 2 - section 5	11.1835544	0.2402764	1	no
Ca	heated_roots_and_shoots	section 3 - section 4	73.0061418	1.63912115	0.9998013	no
Ca	heated_roots_and_shoots	section 3 - section 5	39.0086578	0.87581557	1	no
Ca	heated_roots_and_shoots	section 4 - section 5	-33.997484	-0.7633056	1	no
Ca	heated_shoots	section 1 - section 2	6.4745365	0.14536516	1	no
Ca	heated_shoots	section 1 - section 3	10.6845846	0.22955491	1	no
Ca	heated_shoots	section 1 - section 4	26.6651753	0.57289283	1	no
Ca	heated_shoots	section 1 - section 5	-3.1132277	-0.0698977	1	no
Ca	heated_shoots	section 2 - section 3	4.2100481	0.09045155	1	no
Ca	heated_shoots	section 2 - section 4	20.1906388	0.43378947	1	no
Ca	heated_shoots	section 2 - section 5	-9.5877643	-0.2152628	1	no
Ca	heated_shoots	section 3 - section 4	15.9805907	0.32929809	1	no
Ca	heated_shoots	section 3 - section 5	-13.797812	-0.2964416	1	no
Ca	heated_shoots	section 4 - section 5	-29.778403	-0.6397795	1	no
Cd	control	section 1 - section 2	1.40E-03	0.87598762	1	no
Cd	control	section 1 - section 3	4.88E-04	0.30540452	1	no
Cd	control	section 1 - section 4	6.19E-05	0.03871647	1	no
Cd	control	section 1 - section 5	6.38E-05	0.03992056	1	no
Cd	control	section 2 - section 3	-9.12E-04	-0.5705831	1	no
Cd	control	section 2 - section 4	-1.34E-03	-0.8372712	1	no
Cd	control	section 2 - section 5	-1.34E-03	-0.8360671	1	no
Cd	control	section 3 - section 4	-4.26E-04	-0.266688	1	no
Cd	control	section 3 - section 5	-4.24E-04	-0.265484	1	no
Cd	control	section 4 - section 5	1.92E-06	0.00120409	1	no
Cd	heated_roots	section 1 - section 2	-4.90E-04	-0.3069638	1	no
Cd	heated_roots	section 1 - section 3	1.28E-03	0.80418885	1	no
Cd	heated_roots	section 1 - section 4	1.43E-03	0.89768718	1	no
Cd	heated_roots	section 1 - section 5	-1.65E-03	-1.0306348	1	no
Cd	heated_roots	section 2 - section 3	1.78E-03	1.11115267	1	no
Cd	heated_roots	section 2 - section 4	1.92E-03	1.204651	0.9999999	no
Cd	heated_roots	section 2 - section 5	-1.16E-03	-0.723671	1	no
Cd	heated_roots	section 3 - section 4	1.49E-04	0.09349833	1	no
Cd	heated_roots	section 3 - section 5	-2.93E-03	-1.8348236	0.9982147	no
Cd	heated_roots	section 4 - section 5	-3.08E-03	-1.928322	0.9957602	no
Cd	heated_roots_and_shoots	section 1 - section 2	-2.50E-04	-0.1493944	1	no
Cd	heated_roots_and_shoots	section 1 - section 3	2.02E-03	1.26198744	0.9999996	no
Cd	heated_roots_and_shoots	section 1 - section 4	1.12E-03	0.69971732	1	no
Cd	heated_roots_and_shoots	section 1 - section 5	2.35E-03	1.46967567	0.9999827	no
Cd	heated_roots_and_shoots	section 2 - section 3	2.27E-03	1.35357176	0.9999977	no
Cd	heated_roots_and_shoots	section 2 - section 4	1.37E-03	0.81705856	1	no
Cd	heated_roots_and_shoots	section 2 - section 5	2.60E-03	1.55174604	0.9999406	no
Cd	heated_roots_and_shoots	section 3 - section 4	-8.98E-04	-0.5622701	1	no
Cd	heated_roots_and_shoots	section 3 - section 5	3.32E-04	0.20768822	1	no
Cd	heated_roots_and_shoots	section 4 - section 5	1.23E-03	0.76995834	1	no
Cd	heated_shoots	section 1 - section 2	5.49E-04	0.34354164	1	no
Cd	heated_shoots	section 1 - section 3	6.16E-04	0.36767351	1	no
Cd	heated_shoots	section 1 - section 4	1.09E-03	0.65163156	1	no
Cd	heated_shoots	section 1 - section 5	6.04E-04	0.37782621	1	no
Cd	heated_shoots	section 2 - section 3	6.68E-05	0.03988145	1	no
Cd	heated_shoots	section 2 - section 4	5.42E-04	0.3238395	1	no
Cd	heated_shoots	section 2 - section 5	5.48E-05	0.03428457	1	no
Cd	heated_shoots	section 3 - section 4	4.75E-04	0.27137109	1	no
Cd	heated_shoots	section 3 - section 5	-1.20E-05	-0.0071686	1	no
Cd	heated_shoots	section 4 - section 5	-4.87E-04	-0.2911267	1	no
Co	control	section 1 - section 2	0.00279448	0.45433389	1	no
Co	control	section 1 - section 3	0.00924907	1.43241617	0.9999902	no
Co	control	section 1 - section 4	-0.0002778	-0.0451667	1	no
Co	control	section 1 - section 5	-0.0052794	-0.8583344	1	no
Co	control	section 2 - section 3	0.00645459	0.99963071	1	no
Co	control	section 2 - section 4	-0.0030723	-0.4995006	1	no
Co	control	section 2 - section 5	-0.0080739	-1.3126683	0.9999989	no
Co	control	section 3 - section 4	-0.0095269	-1.4754407	0.9999802	no
Co	control	section 3 - section 5	-0.0145285	-2.2500409	0.9592964	no
Co	control	section 4 - section 5	-0.0050016	-0.8131677	1	no
Co	heated_roots	section 1 - section 2	0.00182392	0.29653681	1	no
Co	heated_roots	section 1 - section 3	0.01074726	1.74731476	0.9992604	no
Co	heated_roots	section 1 - section 4	0.01811429	2.94506433	0.5715243	no
Co	heated_roots	section 1 - section 5	0.0130481	2.12139125	0.9812496	no
Co	heated_roots	section 2 - section 3	0.00892334	1.45077795	0.9999866	no
Co	heated_roots	section 2 - section 4	0.01629037	2.64852752	0.7875358	no
Co	heated_roots	section 2 - section 5	0.01122418	1.82485444	0.9983347	no
Co	heated_roots	section 3 - section 4	0.00736703	1.19774957	0.9999999	no
Co	heated_roots	section 3 - section 5	0.00230084	0.37407649	1	no
Co	heated_roots	section 4 - section 5	-0.0050662	-0.8236731	1	no
Co	heated_roots_and_shoots	section 1 - section 2	0.00057044	0.08586373	1	no
Co	heated_roots_and_shoots	section 1 - section 3	-0.0024226	-0.3742827	1	no
Co	heated_roots_and_shoots	section 1 - section 4	-0.0031048	-0.4796733	1	no
Co	heated_roots_and_shoots	section 1 - section 5	-0.0046288	-0.7151219	1	no
Co	heated_roots_and_shoots	section 2 - section 3	-0.0029931	-0.4624125	1	no
Co	heated_roots_and_shoots	section 2 - section 4	-0.0036752	-0.567803	1	no
Co	heated_roots_and_shoots	section 2 - section 5	-0.0051992	-0.8032516	1	no
Co	heated_roots_and_shoots	section 3 - section 4	-0.0006822	-0.1109079	1	no
Co	heated_roots_and_shoots	section 3 - section 5	-0.0022062	-0.3586825	1	no
Co	heated_roots_and_shoots	section 4 - section 5	-0.001524	-0.2477747	1	no
Co	heated_shoots	section 1 - section 2	-0.0053861	-0.8107299	1	no
Co	heated_shoots	section 1 - section 3	-0.011104	-1.6713957	0.9996935	no
Co	heated_shoots	section 1 - section 4	-0.0128394	-1.8789375	0.9972456	no
Co	heated_shoots	section 1 - section 5	-0.013157	-2.0234499	0.9906885	no
Co	heated_shoots	section 2 - section 3	-0.0057179	-0.8606658	1	no
Co	heated_shoots	section 2 - section 4	-0.0074533	-1.0907238	1	no
Co	heated_shoots	section 2 - section 5	-0.0077709	-1.1951038	0.9999999	no
Co	heated_shoots	section 3 - section 4	-0.0017354	-0.253961	1	no
Co	heated_shoots	section 3 - section 5	-0.002053	-0.3157368	1	no
Co	heated_shoots	section 4 - section 5	-0.0003176	-0.0491706	1	no
Cu	control	section 1 - section 2	-0.0408224	-0.1121111	1	no
Cu	control	section 1 - section 3	-0.1180536	-0.324212	1	no
Cu	control	section 1 - section 4	-0.6400187	-1.7576914	0.99917151	no
Cu	control	section 1 - section 5	-0.9707089	-2.6658702	0.77636199	no
Cu	control	section 2 - section 3	-0.0772312	-0.2121009	1	no
Cu	control	section 2 - section 4	-0.5991963	-1.6455803	0.9997776	no
Cu	control	section 2 - section 5	-0.9298865	-2.5537591	0.84364355	no
Cu	control	section 3 - section 4	-0.5219651	-1.4334794	0.99998996	no
Cu	control	section 3 - section 5	-0.8526553	-2.3416582	0.93470018	no
Cu	control	section 4 - section 5	-0.3306902	-0.9081788	1	no
Cu	heated_roots	section 1 - section 2	-0.5128879	-1.4085505	0.99999344	no
Cu	heated_roots	section 1 - section 3	-0.326451	-0.8965364	1	no
Cu	heated_roots	section 1 - section 4	-0.4299604	-1.1808057	0.99999994	no
Cu	heated_roots	section 1 - section 5	-0.7518578	-2.0648367	0.98728775	no
Cu	heated_roots	section 2 - section 3	0.18643694	0.5120141	1	no
Cu	heated_roots	section 2 - section 4	0.08292749	0.2277448	1	no
Cu	heated_roots	section 2 - section 5	-0.2389699	-0.6562861	1	no
Cu	heated_roots	section 3 - section 4	-0.1035095	-0.2842693	1	no
Cu	heated_roots	section 3 - section 5	-0.4254069	-1.1683003	0.99999995	no
Cu	heated_roots	section 4 - section 5	-0.3218974	-0.884031	1	no
Cu	heated_roots_and_shoots	section 1 - section 2	-0.4945717	-1.2950688	0.99999923	no
Cu	heated_roots_and_shoots	section 1 - section 3	-0.7195026	-1.8840652	0.99708684	no
Cu	heated_roots_and_shoots	section 1 - section 4	-1.0359852	-2.8451395	0.64850858	no
Cu	heated_roots_and_shoots	section 1 - section 5	-1.64343	-4.5133728	0.01029992	yes
Cu	heated_roots_and_shoots	section 2 - section 3	-0.2249309	-0.5623934	1	no
Cu	heated_roots_and_shoots	section 2 - section 4	-0.5414135	-1.4177272	0.9999924	no
Cu	heated_roots_and_shoots	section 2 - section 5	-1.1488583	-3.0083615	0.52238483	no
Cu	heated_roots_and_shoots	section 3 - section 4	-0.3164827	-0.8287308	1	no
Cu	heated_roots_and_shoots	section 3 - section 5	-0.9239274	-2.4193652	0.90721712	no
Cu	heated_roots_and_shoots	section 4 - section 5	-0.6074448	-1.6682333	0.99970518	no
Cu	heated_shoots	section 1 - section 2	-0.3490129	-0.9122008	1	no
Cu	heated_shoots	section 1 - section 3	-0.486197	-1.2729163	0.99999951	no
Cu	heated_shoots	section 1 - section 4	-1.4251266	-3.5077009	0.19991635	no
Cu	heated_shoots	section 1 - section 5	-1.0178505	-2.6648424	0.77715858	no
Cu	heated_shoots	section 2 - section 3	-0.1371841	-0.3421685	1	no
Cu	heated_shoots	section 2 - section 4	-1.0761137	-2.5852047	0.82617598	no
Cu	heated_shoots	section 2 - section 5	-0.6688376	-1.6682334	0.99971214	no
Cu	heated_shoots	section 3 - section 4	-0.9389296	-2.2093249	0.9680182	no
Cu	heated_shoots	section 3 - section 5	-0.5316535	-1.3292903	0.99999851	no
Cu	heated_shoots	section 4 - section 5	0.40727609	0.9583309	1	no
Fe	control	section 1 - section 2	-0.057933318	-0.02466584	1	no
Fe	control	section 1 - section 3	-7.178066329	-3.05615248	0.4852954	no
Fe	control	section 1 - section 4	-8.377072179	-3.56664438	0.17319168	no
Fe	control	section 1 - section 5	-10.98668734	-4.67772103	0.0055485	yes
Fe	control	section 2 - section 3	-7.12013301	-3.03148664	0.50421142	no
Fe	control	section 2 - section 4	-8.319138861	-3.54197854	0.18380929	no
Fe	control	section 2 - section 5	-10.92875402	-4.65305518	0.00606707	yes
Fe	control	section 3 - section 4	-1.199005851	-0.5104919	1	no
Fe	control	section 3 - section 5	-3.80862101	-1.62156854	0.99984311	no
Fe	control	section 4 - section 5	-2.60961516	-1.11107664	0.99999999	no
Fe	heated_roots	section 1 - section 2	-1.406141388	-0.59868247	1	no
Fe	heated_roots	section 1 - section 3	0.939436042	0.39997677	1	no
Fe	heated_roots	section 1 - section 4	-2.576681454	-1.0970547	0.99999999	no
Fe	heated_roots	section 1 - section 5	-2.419126614	-1.02997374	1	no
Fe	heated_roots	section 2 - section 3	2.34557743	0.99865924	1	no
Fe	heated_roots	section 2 - section 4	-1.170540066	-0.49837223	1	no
Fe	heated_roots	section 2 - section 5	-1.012985226	-0.43129127	1	no
Fe	heated_roots	section 3 - section 4	-3.516117496	-1.49703147	0.99997342	no
Fe	heated_roots	section 3 - section 5	-3.358562656	-1.42995051	0.99999103	no
Fe	heated_roots	section 4 - section 5	0.15755484	0.06708096	1	no
Fe	heated_roots_and_shoots	section 1 - section 2	3.13542065	1.27225272	0.99999955	no
Fe	heated_roots_and_shoots	section 1 - section 3	1.074218773	0.45736222	1	no
Fe	heated_roots_and_shoots	section 1 - section 4	2.1704336	0.92408954	1	no
Fe	heated_roots_and_shoots	section 1 - section 5	1.168315828	0.49742523	1	no
Fe	heated_roots_and_shoots	section 2 - section 3	-2.061201877	-0.83636934	1	no
Fe	heated_roots_and_shoots	section 2 - section 4	-0.96498705	-0.39156067	1	no
Fe	heated_roots_and_shoots	section 2 - section 5	-1.967104822	-0.79818778	1	no
Fe	heated_roots_and_shoots	section 3 - section 4	1.096214827	0.46672732	1	no
Fe	heated_roots_and_shoots	section 3 - section 5	0.094097055	0.04006301	1	no
Fe	heated_roots_and_shoots	section 4 - section 5	-1.002117772	-0.42666431	1	no
Fe	heated_shoots	section 1 - section 2	-0.378724174	-0.1612466	1	no
Fe	heated_shoots	section 1 - section 3	-0.385965741	-0.15660365	1	no
Fe	heated_shoots	section 1 - section 4	-2.880185593	-1.16862076	0.99999996	no
Fe	heated_shoots	section 1 - section 5	-4.253296344	-1.81089469	0.99859486	no
Fe	heated_shoots	section 2 - section 3	-0.007241568	-0.00293823	1	no
Fe	heated_shoots	section 2 - section 4	-2.501461419	-1.01495534	1	no
Fe	heated_shoots	section 2 - section 5	-3.874572171	-1.64964808	0.99977486	no
Fe	heated_shoots	section 3 - section 4	-2.494219851	-0.96567134	1	no
Fe	heated_shoots	section 3 - section 5	-3.867330603	-1.56914986	0.99992352	no
Fe	heated_shoots	section 4 - section 5	-1.373110752	-0.55713275	1	no
K	control	section 1 - section 2	-1677.49679	-2.59033362	0.8230969	no
K	control	section 1 - section 3	-1481.10652	-2.28707443	0.950365	no
K	control	section 1 - section 4	-523.64636	-0.80859693	1	no
K	control	section 1 - section 5	391.81972	0.60503472	1	no
K	control	section 2 - section 3	196.39027	0.30325918	1	no
K	control	section 2 - section 4	1153.85043	1.78173668	0.9989319	no
K	control	section 2 - section 5	2069.31652	3.19536834	0.3838434	no
K	control	section 3 - section 4	957.46017	1.4784775	0.9999792	no
K	control	section 3 - section 5	1872.92625	2.89210915	0.6125385	no
K	control	section 4 - section 5	915.46608	1.41363166	0.9999929	no
K	heated_roots	section 1 - section 2	-1331.79288	-1.96435544	0.9941808	no
K	heated_roots	section 1 - section 3	-1773.85163	-2.73912148	0.7265605	no
K	heated_roots	section 1 - section 4	-970.49874	-1.49861121	0.9999715	no
K	heated_roots	section 1 - section 5	-1030.96029	-1.59197389	0.9998903	no
K	heated_roots	section 2 - section 3	-442.05875	-0.65202369	1	no
K	heated_roots	section 2 - section 4	361.29414	0.53289827	1	no
K	heated_roots	section 2 - section 5	300.83259	0.44371925	1	no
K	heated_roots	section 3 - section 4	803.35289	1.24051027	0.9999998	no
K	heated_roots	section 3 - section 5	742.89133	1.14714759	1	no
K	heated_roots	section 4 - section 5	-60.46155	-0.09336268	1	no
K	heated_roots_and_shoots	section 1 - section 2	-452.75309	-0.66779754	1	no
K	heated_roots_and_shoots	section 1 - section 3	-92.26115	-0.14246653	1	no
K	heated_roots_and_shoots	section 1 - section 4	-165.0729	-0.25489997	1	no
K	heated_roots_and_shoots	section 1 - section 5	-528.63565	-0.81630123	1	no
K	heated_roots_and_shoots	section 2 - section 3	360.49195	0.53171505	1	no
K	heated_roots_and_shoots	section 2 - section 4	287.68019	0.42431985	1	no
K	heated_roots_and_shoots	section 2 - section 5	-75.88256	-0.11192454	1	no
K	heated_roots_and_shoots	section 3 - section 4	-72.81176	-0.11243344	1	no
K	heated_roots_and_shoots	section 3 - section 5	-436.3745	-0.6738347	1	no
K	heated_roots_and_shoots	section 4 - section 5	-363.56275	-0.56140126	1	no
K	heated_shoots	section 1 - section 2	-696.78172	-0.99613307	1	no
K	heated_shoots	section 1 - section 3	-920.27613	-1.24582226	0.9999997	no
K	heated_shoots	section 1 - section 4	-899.67697	-1.28619617	0.9999994	no
K	heated_shoots	section 1 - section 5	-1066.09139	-1.56732329	0.9999253	no
K	heated_shoots	section 2 - section 3	-223.49441	-0.30255518	1	no
K	heated_shoots	section 2 - section 4	-202.89525	-0.2900631	1	no
K	heated_shoots	section 2 - section 5	-369.30967	-0.54294374	1	no
K	heated_shoots	section 3 - section 4	20.59916	0.02788608	1	no
K	heated_shoots	section 3 - section 5	-145.81526	-0.20239407	1	no
K	heated_shoots	section 4 - section 5	-166.41442	-0.24465557	1	no
Mg	control	section 1 - section 2	-0.5854145	-0.012573363	1	no
Mg	control	section 1 - section 3	-13.3570175	-0.273064347	1	no
Mg	control	section 1 - section 4	42.4795533	0.868431255	1	no
Mg	control	section 1 - section 5	-47.9688901	-0.982326095	1	no
Mg	control	section 2 - section 3	-12.771603	-0.261096418	1	no
Mg	control	section 2 - section 4	43.0649678	0.880399184	1	no
Mg	control	section 2 - section 5	-47.3834756	-0.970337743	1	no
Mg	control	section 3 - section 4	55.8365708	1.110281974	1	no
Mg	control	section 3 - section 5	-34.6118726	-0.675310758	1	no
Mg	control	section 4 - section 5	-90.4484433	-1.764735692	0.9991313	no
Mg	heated_roots	section 1 - section 2	-5.212066	-0.111943234	1	no
Mg	heated_roots	section 1 - section 3	42.6308793	0.915613603	1	no
Mg	heated_roots	section 1 - section 4	17.5076619	0.37602446	1	no
Mg	heated_roots	section 1 - section 5	26.9400013	0.578609496	1	no
Mg	heated_roots	section 2 - section 3	47.8429453	1.027556837	1	no
Mg	heated_roots	section 2 - section 4	22.7197279	0.487967694	1	no
Mg	heated_roots	section 2 - section 5	32.1520672	0.69055273	1	no
Mg	heated_roots	section 3 - section 4	-25.1232174	-0.539589143	1	no
Mg	heated_roots	section 3 - section 5	-15.6908781	-0.337004107	1	no
Mg	heated_roots	section 4 - section 5	9.4323394	0.202585036	1	no
Mg	heated_roots_and_shoots	section 1 - section 2	-21.2396516	-0.435004428	1	no
Mg	heated_roots_and_shoots	section 1 - section 3	38.0717273	0.817693464	1	no
Mg	heated_roots_and_shoots	section 1 - section 4	19.0483161	0.409114182	1	no
Mg	heated_roots_and_shoots	section 1 - section 5	-42.282221	-0.90812522	1	no
Mg	heated_roots_and_shoots	section 2 - section 3	59.3113788	1.214742736	0.9999999	no
Mg	heated_roots_and_shoots	section 2 - section 4	40.2879677	0.825128618	1	no
Mg	heated_roots_and_shoots	section 2 - section 5	-21.0425694	-0.430968034	1	no
Mg	heated_roots_and_shoots	section 3 - section 4	-19.0234112	-0.408579282	1	no
Mg	heated_roots_and_shoots	section 3 - section 5	-80.3539482	-1.725818684	0.9994237	no
Mg	heated_roots_and_shoots	section 4 - section 5	-61.330537	-1.317239402	0.9999988	no
Mg	heated_shoots	section 1 - section 2	41.0537387	0.881740236	1	no
Mg	heated_shoots	section 1 - section 3	0.3440471	0.007046018	1	no
Mg	heated_shoots	section 1 - section 4	33.1319007	0.678534899	1	no
Mg	heated_shoots	section 1 - section 5	43.317349	0.930357398	1	no
Mg	heated_shoots	section 2 - section 3	-40.7096916	-0.833726586	1	no
Mg	heated_shoots	section 2 - section 4	-7.9218379	-0.162237704	1	no
Mg	heated_shoots	section 2 - section 5	2.2636103	0.048617162	1	no
Mg	heated_shoots	section 3 - section 4	32.7878536	0.641204927	1	no
Mg	heated_shoots	section 3 - section 5	42.9733019	0.880084885	1	no
Mg	heated_shoots	section 4 - section 5	10.1854482	0.208596004	1	no
Mn	control	section 1 - section 2	-3.5606488	-0.97279142	1	no
Mn	control	section 1 - section 3	0.5326747	0.14553006	1	no
Mn	control	section 1 - section 4	6.257212	1.70950927	0.999505	no
Mn	control	section 1 - section 5	2.7143851	0.7415869	1	no
Mn	control	section 2 - section 3	4.0933235	1.11832147	1	no
Mn	control	section 2 - section 4	9.8178607	2.68230069	0.7651556	no
Mn	control	section 2 - section 5	6.2750338	1.71437832	0.9994764	no
Mn	control	section 3 - section 4	5.7245372	1.56397921	0.9999227	no
Mn	control	section 3 - section 5	2.1817103	0.59605685	1	no
Mn	control	section 4 - section 5	-3.5428269	-0.96792237	1	no
Mn	heated_roots	section 1 - section 2	0.4476111	0.12229015	1	no
Mn	heated_roots	section 1 - section 3	1.0744778	0.29355402	1	no
Mn	heated_roots	section 1 - section 4	7.7525895	2.11805573	0.9814401	no
Mn	heated_roots	section 1 - section 5	3.2285689	0.88206512	1	no
Mn	heated_roots	section 2 - section 3	0.6268666	0.17126387	1	no
Mn	heated_roots	section 2 - section 4	7.3049784	1.99576559	0.9923099	no
Mn	heated_roots	section 2 - section 5	2.7809578	0.75977498	1	no
Mn	heated_roots	section 3 - section 4	6.6781118	1.82450171	0.9983046	no
Mn	heated_roots	section 3 - section 5	2.1540911	0.5885111	1	no
Mn	heated_roots	section 4 - section 5	-4.5240206	-1.23599061	0.9999998	no
Mn	heated_roots_and_shoots	section 1 - section 2	0.8429107	0.21051792	1	no
Mn	heated_roots_and_shoots	section 1 - section 3	4.9965273	1.30395324	0.999999	no
Mn	heated_roots_and_shoots	section 1 - section 4	5.9878688	1.56266553	0.9999255	no
Mn	heated_roots_and_shoots	section 1 - section 5	2.923757	0.76301842	1	no
Mn	heated_roots_and_shoots	section 2 - section 3	4.1536166	1.08397722	1	no
Mn	heated_roots_and_shoots	section 2 - section 4	5.1449581	1.34268951	0.999998	no
Mn	heated_roots_and_shoots	section 2 - section 5	2.0808462	0.5430424	1	no
Mn	heated_roots_and_shoots	section 3 - section 4	0.9913415	0.27084068	1	no
Mn	heated_roots_and_shoots	section 3 - section 5	-2.0727703	-0.56629376	1	no
Mn	heated_roots_and_shoots	section 4 - section 5	-3.0641119	-0.83713444	1	no
Mn	heated_shoots	section 1 - section 2	5.3615692	1.19416992	0.9999999	no
Mn	heated_shoots	section 1 - section 3	9.6843095	2.0467475	0.9891741	no
Mn	heated_shoots	section 1 - section 4	4.9969453	1.17551359	0.9999999	no
Mn	heated_shoots	section 1 - section 5	7.5991917	1.86931419	0.9974667	no
Mn	heated_shoots	section 2 - section 3	4.3227403	0.93221109	1	no
Mn	heated_shoots	section 2 - section 4	-0.3646239	-0.08724403	1	no
Mn	heated_shoots	section 2 - section 5	2.2376225	0.54949788	1	no
Mn	heated_shoots	section 3 - section 4	-4.6873642	-1.04299416	1	no
Mn	heated_shoots	section 3 - section 5	-2.0851178	-0.47462933	1	no
Mn	heated_shoots	section 4 - section 5	2.6022464	0.67781575	1	no
Mo	control	section 1 - section 2	-6.01E-03	-0.024232977	1	no
Mo	control	section 1 - section 3	1.62E-01	0.622938663	1	no
Mo	control	section 1 - section 4	-1.12E-01	-0.452349561	1	no
Mo	control	section 1 - section 5	7.99E-02	0.322024398	1	no
Mo	control	section 2 - section 3	1.68E-01	0.646050008	1	no
Mo	control	section 2 - section 4	-1.06E-01	-0.428116584	1	no
Mo	control	section 2 - section 5	8.59E-02	0.346257375	1	no
Mo	control	section 3 - section 4	-2.74E-01	-1.054351064	1	no
Mo	control	section 3 - section 5	-8.22E-02	-0.315819278	1	no
Mo	control	section 4 - section 5	1.92E-01	0.774373959	1	no
Mo	heated_roots	section 1 - section 2	1.98E-01	0.762395936	1	no
Mo	heated_roots	section 1 - section 3	6.13E-01	2.469587985	0.8847733	no
Mo	heated_roots	section 1 - section 4	7.15E-01	2.881641367	0.6205827	no
Mo	heated_roots	section 1 - section 5	6.50E-01	2.617499001	0.8060276	no
Mo	heated_roots	section 2 - section 3	4.15E-01	1.592886295	0.9998831	no
Mo	heated_roots	section 2 - section 4	5.17E-01	1.985867642	0.992833	no
Mo	heated_roots	section 2 - section 5	4.51E-01	1.733951199	0.9993385	no
Mo	heated_roots	section 3 - section 4	1.02E-01	0.412053383	1	no
Mo	heated_roots	section 3 - section 5	3.67E-02	0.147911017	1	no
Mo	heated_roots	section 4 - section 5	-6.56E-02	-0.264142366	1	no
Mo	heated_roots_and_shoots	section 1 - section 2	-8.90E-05	-0.000313837	1	no
Mo	heated_roots_and_shoots	section 1 - section 3	2.67E-01	0.965138905	1	no
Mo	heated_roots_and_shoots	section 1 - section 4	2.53E-01	0.913203848	1	no
Mo	heated_roots_and_shoots	section 1 - section 5	2.49E-01	0.899411347	1	no
Mo	heated_roots_and_shoots	section 2 - section 3	2.67E-01	1.024562497	1	no
Mo	heated_roots_and_shoots	section 2 - section 4	2.53E-01	0.969448173	1	no
Mo	heated_roots_and_shoots	section 2 - section 5	2.49E-01	0.954811348	1	no
Mo	heated_roots_and_shoots	section 3 - section 4	-1.44E-02	-0.057885193	1	no
Mo	heated_roots_and_shoots	section 3 - section 5	-1.82E-02	-0.073257884	1	no
Mo	heated_roots_and_shoots	section 4 - section 5	-3.82E-03	-0.015372691	1	no
Mo	heated_shoots	section 1 - section 2	4.60E-01	1.578560345	0.9999089	no
Mo	heated_shoots	section 1 - section 3	6.09E-01	1.940974057	0.9952127	no
Mo	heated_shoots	section 1 - section 4	6.79E-01	2.47556333	0.8827476	no
Mo	heated_shoots	section 1 - section 5	8.28E-01	3.17940557	0.3960948	no
Mo	heated_shoots	section 2 - section 3	1.50E-01	0.475720805	1	no
Mo	heated_shoots	section 2 - section 4	2.19E-01	0.770531886	1	no
Mo	heated_shoots	section 2 - section 5	3.68E-01	1.324948776	0.9999986	no
Mo	heated_shoots	section 3 - section 4	6.92E-02	0.22609996	1	no
Mo	heated_shoots	section 3 - section 5	2.18E-01	0.727369214	1	no
Mo	heated_shoots	section 4 - section 5	1.49E-01	0.571110081	1	no
Na	control	section 1 - section 2	0.92265726	1.466252	0.99998281	no
Na	control	section 1 - section 3	0.59524769	0.9459451	1	no
Na	control	section 1 - section 4	0.33814991	0.537375	1	no
Na	control	section 1 - section 5	-2.76712744	-3.666636	0.13473211	no
Na	control	section 2 - section 3	-0.32740958	-0.5203069	1	no
Na	control	section 2 - section 4	-0.58450735	-0.928877	1	no
Na	control	section 2 - section 5	-3.68978471	-4.889221	0.00252169	yes
Na	control	section 3 - section 4	-0.25709777	-0.40857	1	no
Na	control	section 3 - section 5	-3.36237513	-4.4553805	0.01216582	yes
Na	control	section 4 - section 5	-3.10527736	-4.1147081	0.03736894	yes
Na	heated_roots	section 1 - section 2	0.11727401	0.1863674	1	no
Na	heated_roots	section 1 - section 3	0.48152328	0.7652186	1	no
Na	heated_roots	section 1 - section 4	-0.31227416	-0.4737185	1	no
Na	heated_roots	section 1 - section 5	-1.62268028	-2.5787021	0.829736	no
Na	heated_roots	section 2 - section 3	0.36424928	0.5788512	1	no
Na	heated_roots	section 2 - section 4	-0.42954816	-0.6516227	1	no
Na	heated_roots	section 2 - section 5	-1.73995429	-2.7650695	0.70796983	no
Na	heated_roots	section 3 - section 4	-0.79379744	-1.2041872	0.99999989	no
Na	heated_roots	section 3 - section 5	-2.10420356	-3.3439206	0.28769265	no
Na	heated_roots	section 4 - section 5	-1.31040612	-1.9878803	0.99293557	no
Na	heated_roots_and_shoots	section 1 - section 2	0.72929841	1.1063425	0.99999999	no
Na	heated_roots_and_shoots	section 1 - section 3	0.17380308	0.2762013	1	no
Na	heated_roots_and_shoots	section 1 - section 4	0.24136473	0.3835677	1	no
Na	heated_roots_and_shoots	section 1 - section 5	0.57481035	0.9134668	1	no
Na	heated_roots_and_shoots	section 2 - section 3	-0.55549533	-0.842684	1	no
Na	heated_roots_and_shoots	section 2 - section 4	-0.48793368	-0.7401933	1	no
Na	heated_roots_and_shoots	section 2 - section 5	-0.15448806	-0.2343577	1	no
Na	heated_roots_and_shoots	section 3 - section 4	0.06756165	0.1073664	1	no
Na	heated_roots_and_shoots	section 3 - section 5	0.40100727	0.6372656	1	no
Na	heated_roots_and_shoots	section 4 - section 5	0.33344562	0.5298992	1	no
Na	heated_shoots	section 1 - section 2	-0.35243135	-0.5600706	1	no
Na	heated_shoots	section 1 - section 3	-0.27300758	-0.4141381	1	no
Na	heated_shoots	section 1 - section 4	-0.11123102	-0.1687316	1	no
Na	heated_shoots	section 1 - section 5	-0.7775429	-1.2356417	0.99999978	no
Na	heated_shoots	section 2 - section 3	0.07942377	0.1204817	1	no
Na	heated_shoots	section 2 - section 4	0.24120033	0.3658882	1	no
Na	heated_shoots	section 2 - section 5	-0.42511155	-0.6755712	1	no
Na	heated_shoots	section 3 - section 4	0.16177655	0.2346522	1	no
Na	heated_shoots	section 3 - section 5	-0.50453533	-0.7653536	1	no
Na	heated_shoots	section 4 - section 5	-0.66631188	-1.0107601	1	no
Ni	control	section 1 - section 2	0.009250271	1.69078191	0.9996269	no
Ni	control	section 1 - section 3	0.003241323	0.59245508	1	no
Ni	control	section 1 - section 4	0.000767478	0.14028099	1	no
Ni	control	section 1 - section 5	-0.004033004	-0.73716015	1	no
Ni	control	section 2 - section 3	-0.006008948	-1.09832682	1	no
Ni	control	section 2 - section 4	-0.008482793	-1.55050092	0.999941	no
Ni	control	section 2 - section 5	-0.013283275	-2.42794206	0.9042837	no
Ni	control	section 3 - section 4	-0.002473845	-0.45217409	1	no
Ni	control	section 3 - section 5	-0.007274327	-1.32961524	0.9999985	no
Ni	control	section 4 - section 5	-0.004800482	-0.87744114	1	no
Ni	heated_roots	section 1 - section 2	-0.005246454	-0.95895682	1	no
Ni	heated_roots	section 1 - section 3	-0.004662565	-0.85223246	1	no
Ni	heated_roots	section 1 - section 4	-0.005764406	-1.05362904	1	no
Ni	heated_roots	section 1 - section 5	-0.002179419	-0.39835827	1	no
Ni	heated_roots	section 2 - section 3	0.000583889	0.10672436	1	no
Ni	heated_roots	section 2 - section 4	-0.000517952	-0.09467221	1	no
Ni	heated_roots	section 2 - section 5	0.003067036	0.56059855	1	no
Ni	heated_roots	section 3 - section 4	-0.001101841	-0.20139658	1	no
Ni	heated_roots	section 3 - section 5	0.002483146	0.45387419	1	no
Ni	heated_roots	section 4 - section 5	0.003584987	0.65527077	1	no
Ni	heated_roots_and_shoots	section 1 - section 2	0.005729148	1.00000118	1	no
Ni	heated_roots_and_shoots	section 1 - section 3	0.00424292	0.77552894	1	no
Ni	heated_roots_and_shoots	section 1 - section 4	-0.002117195	-0.38698496	1	no
Ni	heated_roots_and_shoots	section 1 - section 5	0.001075398	0.19656322	1	no
Ni	heated_roots_and_shoots	section 2 - section 3	-0.001486228	-0.25941543	1	no
Ni	heated_roots_and_shoots	section 2 - section 4	-0.007846343	-1.36954967	0.999997	no
Ni	heated_roots_and_shoots	section 2 - section 5	-0.00465375	-0.81229456	1	no
Ni	heated_roots_and_shoots	section 3 - section 4	-0.006360115	-1.1625139	1	no
Ni	heated_roots_and_shoots	section 3 - section 5	-0.003167522	-0.57896573	1	no
Ni	heated_roots_and_shoots	section 4 - section 5	0.003192593	0.58354818	1	no
Ni	heated_shoots	section 1 - section 2	-0.005995524	-1.09587324	1	no
Ni	heated_shoots	section 1 - section 3	0.006723494	1.17352876	1	no
Ni	heated_shoots	section 1 - section 4	0.005035161	0.8788445	1	no
Ni	heated_shoots	section 1 - section 5	0.003017007	0.55145418	1	no
Ni	heated_shoots	section 2 - section 3	0.012719018	2.21999658	0.9661552	no
Ni	heated_shoots	section 2 - section 4	0.011030685	1.92531232	0.9959045	no
Ni	heated_shoots	section 2 - section 5	0.009012531	1.64732742	0.9997814	no
Ni	heated_shoots	section 3 - section 4	-0.001688334	-0.28190189	1	no
Ni	heated_shoots	section 3 - section 5	-0.003706487	-0.64693587	1	no
Ni	heated_shoots	section 4 - section 5	-0.002018154	-0.3522516	1	no
P	control	section 1 - section 2	-19.656787	-0.28437011	1	no
P	control	section 1 - section 3	-91.874626	-1.32912864	0.9999985	no
P	control	section 1 - section 4	-51.64674	-0.74716126	1	no
P	control	section 1 - section 5	-164.225317	-2.37580909	0.923522	no
P	control	section 2 - section 3	-72.21784	-1.04475853	1	no
P	control	section 2 - section 4	-31.989954	-0.46279115	1	no
P	control	section 2 - section 5	-144.568531	-2.09143897	0.9847464	no
P	control	section 3 - section 4	40.227886	0.58196738	1	no
P	control	section 3 - section 5	-72.350691	-1.04668045	1	no
P	control	section 4 - section 5	-112.578577	-1.62864782	0.9998227	no
P	heated_roots	section 1 - section 2	-31.897942	-0.41481958	1	no
P	heated_roots	section 1 - section 3	-61.87754	-0.80469188	1	no
P	heated_roots	section 1 - section 4	-137.642746	-1.78998712	0.9988614	no
P	heated_roots	section 1 - section 5	-172.268275	-2.14410161	0.9786636	no
P	heated_roots	section 2 - section 3	-29.979598	-0.4337078	1	no
P	heated_roots	section 2 - section 4	-105.744803	-1.52978523	0.9999548	no
P	heated_roots	section 2 - section 5	-140.370333	-1.9371136	0.9953748	no
P	heated_roots	section 3 - section 4	-75.765205	-1.09607743	1	no
P	heated_roots	section 3 - section 5	-110.390735	-1.52339451	0.9999594	no
P	heated_roots	section 4 - section 5	-34.625529	-0.47783305	1	no
P	heated_roots_and_shoots	section 1 - section 2	15.421882	0.21284297	1	no
P	heated_roots_and_shoots	section 1 - section 3	-13.901484	-0.20110951	1	no
P	heated_roots_and_shoots	section 1 - section 4	-16.293821	-0.23571889	1	no
P	heated_roots_and_shoots	section 1 - section 5	-65.659489	-0.9498804	1	no
P	heated_roots_and_shoots	section 2 - section 3	-29.323367	-0.40470238	1	no
P	heated_roots_and_shoots	section 2 - section 4	-31.715704	-0.4377199	1	no
P	heated_roots_and_shoots	section 2 - section 5	-81.081371	-1.11903332	1	no
P	heated_roots_and_shoots	section 3 - section 4	-2.392337	-0.03460938	1	no
P	heated_roots_and_shoots	section 3 - section 5	-51.758004	-0.74877089	1	no
P	heated_roots_and_shoots	section 4 - section 5	-49.365667	-0.71416151	1	no
P	heated_shoots	section 1 - section 2	34.725281	0.50236248	1	no
P	heated_shoots	section 1 - section 3	16.319471	0.22522181	1	no
P	heated_shoots	section 1 - section 4	-46.580798	-0.64285245	1	no
P	heated_shoots	section 1 - section 5	-36.930148	-0.53425977	1	no
P	heated_shoots	section 2 - section 3	-18.40581	-0.25401497	1	no
P	heated_shoots	section 2 - section 4	-81.306079	-1.12208923	1	no
P	heated_shoots	section 2 - section 5	-71.655428	-1.03662225	1	no
P	heated_shoots	section 3 - section 4	-62.900269	-0.82939038	1	no
P	heated_shoots	section 3 - section 5	-53.249618	-0.73488753	1	no
P	heated_shoots	section 4 - section 5	9.65065	0.13318673	1	no
Rb	control	section 1 - section 2	-0.090397935	-0.33788155	1	no
Rb	control	section 1 - section 3	-0.007421201	-0.02632787	1	no
Rb	control	section 1 - section 4	0.539941596	2.01814682	0.9907956	no
Rb	control	section 1 - section 5	0.142428572	0.50528751	1	no
Rb	control	section 2 - section 3	0.082976734	0.29437287	1	no
Rb	control	section 2 - section 4	0.630339532	2.35602837	0.9294174	no
Rb	control	section 2 - section 5	0.232826508	0.82598825	1	no
Rb	control	section 3 - section 4	0.547362798	1.94185465	0.9950049	no
Rb	control	section 3 - section 5	0.149849774	0.51854765	1	no
Rb	control	section 4 - section 5	-0.397513024	-1.41023927	0.9999928	no
Rb	heated_roots	section 1 - section 2	0.054272251	0.19247732	1	no
Rb	heated_roots	section 1 - section 3	-0.045249556	-0.1604782	1	no
Rb	heated_roots	section 1 - section 4	0.179712957	0.67171549	1	no
Rb	heated_roots	section 1 - section 5	-0.101258718	-0.33836896	1	no
Rb	heated_roots	section 2 - section 3	-0.099521807	-0.34439023	1	no
Rb	heated_roots	section 2 - section 4	0.125440706	0.44487726	1	no
Rb	heated_roots	section 2 - section 5	-0.155530969	-0.49331946	1	no
Rb	heated_roots	section 3 - section 4	0.224962513	0.79783278	1	no
Rb	heated_roots	section 3 - section 5	-0.056009162	-0.17765214	1	no
Rb	heated_roots	section 4 - section 5	-0.280971675	-0.9389028	1	no
Rb	heated_roots_and_shoots	section 1 - section 2	-0.137697751	-0.4493935	1	no
Rb	heated_roots_and_shoots	section 1 - section 3	0.250186964	0.83474162	1	no
Rb	heated_roots_and_shoots	section 1 - section 4	0.076006844	0.25359465	1	no
Rb	heated_roots_and_shoots	section 1 - section 5	0.029660915	0.09896279	1	no
Rb	heated_roots_and_shoots	section 2 - section 3	0.387884714	1.37608135	0.9999961	no
Rb	heated_roots_and_shoots	section 2 - section 4	0.213704594	0.75815028	1	no
Rb	heated_roots_and_shoots	section 2 - section 5	0.167358666	0.59373089	1	no
Rb	heated_roots_and_shoots	section 3 - section 4	-0.17418012	-0.65103533	1	no
Rb	heated_roots_and_shoots	section 3 - section 5	-0.220526049	-0.82426312	1	no
Rb	heated_roots_and_shoots	section 4 - section 5	-0.046345929	-0.17322779	1	no
Rb	heated_shoots	section 1 - section 2	0.117366943	0.43868397	1	no
Rb	heated_shoots	section 1 - section 3	-0.191860235	-0.68259364	1	no
Rb	heated_shoots	section 1 - section 4	0.162143116	0.57686711	1	no
Rb	heated_shoots	section 1 - section 5	0.004032624	0.01507279	1	no
Rb	heated_shoots	section 2 - section 3	-0.309227178	-1.10015765	1	no
Rb	heated_shoots	section 2 - section 4	0.044776173	0.15930311	1	no
Rb	heated_shoots	section 2 - section 5	-0.113334319	-0.42361118	1	no
Rb	heated_shoots	section 3 - section 4	0.354003351	1.19999417	0.9999999	no
Rb	heated_shoots	section 3 - section 5	0.195892859	0.69694077	1	no
Rb	heated_shoots	section 4 - section 5	-0.158110493	-0.56251999	1	no
S	control	section 1 - section 2	-65.133155	-0.6859748	1	no
S	control	section 1 - section 3	154.670495	1.5587493	0.9999337	no
S	control	section 1 - section 4	38.766331	0.40828248	1	no
S	control	section 1 - section 5	-73.288343	-0.77186428	1	no
S	control	section 2 - section 3	219.80365	2.21515283	0.9669656	no
S	control	section 2 - section 4	103.899486	1.09425728	1	no
S	control	section 2 - section 5	-8.155188	-0.08588949	1	no
S	control	section 3 - section 4	-115.904164	-1.16806722	1	no
S	control	section 3 - section 5	-227.958838	-2.29733976	0.9481651	no
S	control	section 4 - section 5	-112.054673	-1.18014676	0.9999999	no
S	heated_roots	section 1 - section 2	-107.428737	-1.13142694	1	no
S	heated_roots	section 1 - section 3	-138.069198	-1.4541287	0.9999862	no
S	heated_roots	section 1 - section 4	-190.211763	-2.00328812	0.992056	no
S	heated_roots	section 1 - section 5	-238.569286	-2.51258392	0.865533	no
S	heated_roots	section 2 - section 3	-30.640461	-0.32270176	1	no
S	heated_roots	section 2 - section 4	-82.783025	-0.87186118	1	no
S	heated_roots	section 2 - section 5	-131.140549	-1.38115697	0.9999961	no
S	heated_roots	section 3 - section 4	-52.142565	-0.54915941	1	no
S	heated_roots	section 3 - section 5	-100.500088	-1.05845521	1	no
S	heated_roots	section 4 - section 5	-48.357523	-0.5092958	1	no
S	heated_roots_and_shoots	section 1 - section 2	-148.70748	-1.4986548	0.9999728	no
S	heated_roots_and_shoots	section 1 - section 3	-100.873751	-1.06239059	1	no
S	heated_roots_and_shoots	section 1 - section 4	-153.736079	-1.61913047	0.9998451	no
S	heated_roots_and_shoots	section 1 - section 5	-188.052885	-1.98055107	0.9933667	no
S	heated_roots_and_shoots	section 2 - section 3	47.833728	0.48206214	1	no
S	heated_roots_and_shoots	section 2 - section 4	-5.028599	-0.05067757	1	no
S	heated_roots_and_shoots	section 2 - section 5	-39.345405	-0.39651792	1	no
S	heated_roots_and_shoots	section 3 - section 4	-52.862328	-0.55673987	1	no
S	heated_roots_and_shoots	section 3 - section 5	-87.179133	-0.91816047	1	no
S	heated_roots_and_shoots	section 4 - section 5	-34.316806	-0.3614206	1	no
S	heated_shoots	section 1 - section 2	82.127367	0.8276598	1	no
S	heated_shoots	section 1 - section 3	-15.581553	-0.15059978	1	no
S	heated_shoots	section 1 - section 4	-135.99551	-1.31443214	0.999999	no
S	heated_shoots	section 1 - section 5	-107.98804	-1.08827743	1	no
S	heated_shoots	section 2 - section 3	-97.70892	-0.98468693	1	no
S	heated_shoots	section 2 - section 4	-218.122877	-2.19818976	0.9701057	no
S	heated_shoots	section 2 - section 5	-190.115406	-2.0022733	0.9921187	no
S	heated_shoots	section 3 - section 4	-120.413957	-1.16383236	1	no
S	heated_shoots	section 3 - section 5	-92.406487	-0.9312503	1	no
S	heated_shoots	section 4 - section 5	28.00747	0.28225253	1	no
Se	control	section 1 - section 2	-0.010267127	-1.51500442	0.9999647	no
Se	control	section 1 - section 3	-0.00847077	-1.24993631	0.9999997	no
Se	control	section 1 - section 4	-0.007064854	-1.0424811	1	no
Se	control	section 1 - section 5	-0.018533675	-2.73480589	0.7298903	no
Se	control	section 2 - section 3	0.001796357	0.26506812	1	no
Se	control	section 2 - section 4	0.003202273	0.47252333	1	no
Se	control	section 2 - section 5	-0.008266548	-1.21980147	0.9999999	no
Se	control	section 3 - section 4	0.001405916	0.20745521	1	no
Se	control	section 3 - section 5	-0.010062904	-1.48486958	0.9999778	no
Se	control	section 4 - section 5	-0.01146882	-1.69232479	0.9996169	no
Se	heated_roots	section 1 - section 2	0.000964699	0.14234971	1	no
Se	heated_roots	section 1 - section 3	0.005366025	0.75906988	1	no
Se	heated_roots	section 1 - section 4	-0.001905676	-0.28119919	1	no
Se	heated_roots	section 1 - section 5	0.001152622	0.17007949	1	no
Se	heated_roots	section 2 - section 3	0.004401326	0.62260506	1	no
Se	heated_roots	section 2 - section 4	-0.002870375	-0.4235489	1	no
Se	heated_roots	section 2 - section 5	0.000187924	0.02772979	1	no
Se	heated_roots	section 3 - section 4	-0.007271701	-1.028644	1	no
Se	heated_roots	section 3 - section 5	-0.004213402	-0.59602165	1	no
Se	heated_roots	section 4 - section 5	0.003058298	0.45127869	1	no
Se	heated_roots_and_shoots	section 1 - section 2	-0.007987399	-1.12988564	1	no
Se	heated_roots_and_shoots	section 1 - section 3	-0.01720885	-2.53931644	0.8519309	no
Se	heated_roots_and_shoots	section 1 - section 4	-0.000114501	-0.01689565	1	no
Se	heated_roots_and_shoots	section 1 - section 5	-0.001287704	-0.19001204	1	no
Se	heated_roots_and_shoots	section 2 - section 3	-0.009221451	-1.30445276	0.9999991	no
Se	heated_roots_and_shoots	section 2 - section 4	0.007872898	1.11368848	1	no
Se	heated_roots_and_shoots	section 2 - section 5	0.006699695	0.94772891	1	no
Se	heated_roots_and_shoots	section 3 - section 4	0.017094349	2.52242079	0.8607285	no
Se	heated_roots_and_shoots	section 3 - section 5	0.015921146	2.3493044	0.932736	no
Se	heated_roots_and_shoots	section 4 - section 5	-0.001173203	-0.17311639	1	no
Se	heated_shoots	section 1 - section 2	0.002447146	0.36109776	1	no
Se	heated_shoots	section 1 - section 3	-0.007506208	-1.06182376	1	no
Se	heated_shoots	section 1 - section 4	-0.005478034	-0.77491942	1	no
Se	heated_shoots	section 1 - section 5	-0.00056702	-0.08366873	1	no
Se	heated_shoots	section 2 - section 3	-0.009953354	-1.40799554	0.999994	no
Se	heated_shoots	section 2 - section 4	-0.007925179	-1.1210912	1	no
Se	heated_shoots	section 2 - section 5	-0.003014165	-0.44476649	1	no
Se	heated_shoots	section 3 - section 4	0.002028174	0.27578244	1	no
Se	heated_shoots	section 3 - section 5	0.006939188	0.98161347	1	no
Se	heated_shoots	section 4 - section 5	0.004911014	0.69470913	1	no
Sr	control	section 1 - section 2	0.162388222	0.85795812	1	no
Sr	control	section 1 - section 3	0.285477582	1.50828556	0.9999651	no
Sr	control	section 1 - section 4	0.351018791	1.85456444	0.9977086	no
Sr	control	section 1 - section 5	-0.125750424	-0.63264433	1	no
Sr	control	section 2 - section 3	0.12308936	0.65032743	1	no
Sr	control	section 2 - section 4	0.188630569	0.99660632	1	no
Sr	control	section 2 - section 5	-0.288138646	-1.44961166	0.9999862	no
Sr	control	section 3 - section 4	0.06554121	0.34627889	1	no
Sr	control	section 3 - section 5	-0.411228006	-2.0688683	0.9866753	no
Sr	control	section 4 - section 5	-0.476769216	-2.39860297	0.9144388	no
Sr	heated_roots	section 1 - section 2	0.24418356	1.11671753	1	no
Sr	heated_roots	section 1 - section 3	0.321210687	1.571188	0.9999131	no
Sr	heated_roots	section 1 - section 4	0.024940587	0.11406006	1	no
Sr	heated_roots	section 1 - section 5	0.351466301	1.60735054	0.9998599	no
Sr	heated_roots	section 2 - section 3	0.077027127	0.3522659	1	no
Sr	heated_roots	section 2 - section 4	-0.219242973	-0.97897867	1	no
Sr	heated_roots	section 2 - section 5	0.10728274	0.4790462	1	no
Sr	heated_roots	section 3 - section 4	-0.2962701	-1.35492337	0.9999974	no
Sr	heated_roots	section 3 - section 5	0.030255613	0.13836711	1	no
Sr	heated_roots	section 4 - section 5	0.326525714	1.45802487	0.9999841	no
Sr	heated_roots_and_shoots	section 1 - section 2	-0.008380435	-0.04216157	1	no
Sr	heated_roots_and_shoots	section 1 - section 3	0.065936221	0.34836588	1	no
Sr	heated_roots_and_shoots	section 1 - section 4	0.02159607	0.11410017	1	no
Sr	heated_roots_and_shoots	section 1 - section 5	-0.21311208	-1.12595136	1	no
Sr	heated_roots_and_shoots	section 2 - section 3	0.074316656	0.37388352	1	no
Sr	heated_roots_and_shoots	section 2 - section 4	0.029976505	0.15081035	1	no
Sr	heated_roots_and_shoots	section 2 - section 5	-0.204731645	-1.02999505	1	no
Sr	heated_roots_and_shoots	section 3 - section 4	-0.044340151	-0.23426571	1	no
Sr	heated_roots_and_shoots	section 3 - section 5	-0.279048301	-1.47431724	0.9999793	no
Sr	heated_roots_and_shoots	section 4 - section 5	-0.23470815	-1.24005153	0.9999997	no
Sr	heated_shoots	section 1 - section 2	-0.068731803	-0.36313599	1	no
Sr	heated_shoots	section 1 - section 3	-0.404977305	-2.03727649	0.9893948	no
Sr	heated_shoots	section 1 - section 4	-0.174015577	-0.87540176	1	no
Sr	heated_shoots	section 1 - section 5	-0.304612802	-1.60938413	0.9998544	no
Sr	heated_shoots	section 2 - section 3	-0.336245502	-1.69151468	0.9995948	no
Sr	heated_shoots	section 2 - section 4	-0.105283774	-0.52963995	1	no
Sr	heated_shoots	section 2 - section 5	-0.235881	-1.24624814	0.9999997	no
Sr	heated_shoots	section 3 - section 4	0.230961727	1.10745411	1	no
Sr	heated_shoots	section 3 - section 5	0.100364502	0.50489309	1	no
Sr	heated_shoots	section 4 - section 5	-0.130597225	-0.65698165	1	no
Zn	control	section 1 - section 2	5.45E+00	1.130301	1	no
Zn	control	section 1 - section 3	1.35E+01	2.804817	0.6791263	no
Zn	control	section 1 - section 4	2.01E-01	4.17E-02	1	no
Zn	control	section 1 - section 5	1.34E+01	2.786976	0.6923732	no
Zn	control	section 2 - section 3	8.066671	1.750118	0.9992565	no
Zn	control	section 2 - section 4	-5.24399	-1.137719	1	no
Zn	control	section 2 - section 5	7.980725	1.731472	0.9993963	no
Zn	control	section 3 - section 4	-1.33E+01	-2.887837	0.6158299	no
Zn	control	section 3 - section 5	-8.59E-02	-1.86E-02	1	no
Zn	control	section 4 - section 5	1.32E+01	2.86919	0.6302026	no
Zn	heated_roots	section 1 - section 2	-2.626549	-5.70E-01	1	no
Zn	heated_roots	section 1 - section 3	-2.912021	-6.32E-01	1	no
Zn	heated_roots	section 1 - section 4	-2.911895	-6.32E-01	1	no
Zn	heated_roots	section 1 - section 5	-9.334027	-2.025079	0.990652	no
Zn	heated_roots	section 2 - section 3	-2.85E-01	-6.19E-02	1	no
Zn	heated_roots	section 2 - section 4	-2.85E-01	-6.19E-02	1	no
Zn	heated_roots	section 2 - section 5	-6.707477	-1.455232	0.9999862	no
Zn	heated_roots	section 3 - section 4	1.26E-04	2.74E-05	1	no
Zn	heated_roots	section 3 - section 5	-6.422005	-1.393297	0.9999952	no
Zn	heated_roots	section 4 - section 5	-6.422131	-1.393324	0.9999952	no
Zn	heated_roots_and_shoots	section 1 - section 2	-4.736371	-9.83E-01	1	no
Zn	heated_roots_and_shoots	section 1 - section 3	-1.15E+01	-2.491021	0.8762444	no
Zn	heated_roots_and_shoots	section 1 - section 4	-4.893869	-1.061758	1	no
Zn	heated_roots_and_shoots	section 1 - section 5	-9.217572	-1.999814	0.9923083	no
Zn	heated_roots_and_shoots	section 2 - section 3	-6.745279	-1.400215	0.9999947	no
Zn	heated_roots_and_shoots	section 2 - section 4	-1.57E-01	-3.27E-02	1	no
Zn	heated_roots_and_shoots	section 2 - section 5	-4.481201	-9.30E-01	1	no
Zn	heated_roots_and_shoots	section 3 - section 4	6.587781	1.429263	0.999991	no
Zn	heated_roots_and_shoots	section 3 - section 5	2.264078	4.91E-01	1	no
Zn	heated_roots_and_shoots	section 4 - section 5	-4.323703	-9.38E-01	1	no
Zn	heated_shoots	section 1 - section 2	-4.517167	-9.80E-01	1	no
Zn	heated_shoots	section 1 - section 3	-1.841157	-3.82E-01	1	no
Zn	heated_shoots	section 1 - section 4	-7.954199	-1.651158	0.999773	no
Zn	heated_shoots	section 1 - section 5	-1.04E+01	-2.25804	0.957797	no
Zn	heated_shoots	section 2 - section 3	2.67601	5.55E-01	1	no
Zn	heated_shoots	section 2 - section 4	-3.437031	-7.13E-01	1	no
Zn	heated_shoots	section 2 - section 5	-5.89062	-1.278011	0.9999995	no
Zn	heated_shoots	section 3 - section 4	-6.113042	-1.216874	0.9999999	no
Zn	heated_shoots	section 3 - section 5	-8.566636	-1.778289	0.9990077	no
Zn	heated_shoots	section 4 - section 5	-2.453594	-5.09E-01	1	no
