# Supplementary material for: Heat stress changes mineral nutrient concentrations in Chenopodium quinoa seed
Source: Plant Direct. 2022 Feb 6;6(2):e384. doi: 10.1002/pld3.384 (PMC8818816; doi:10.1002/pld3.384)
Supplement: Supplementary file 7 — Table S4. T‐test statistics and p‐values for testing non‐zero slopes along plant sections for every treatment and element analyzed. [file PLD3-6-e384-s006.csv]

element	treatment	slope.estimate	t.value	p.value	significantly_non_zero
Al	control	-0.003549	-0.044	0.9649	no
Al	heated_roots	0.016989	0.211	0.8334	no
Al	heated_roots_and_shoots	-0.136708	-1.683	0.0953	no
Al	heated_shoots	0.056251	0.692	0.4902	no
As	control	1.04E-03	5.152	1.23E-06	yes
As	heated_roots	9.94E-04	4.774	5.92E-06	yes
As	heated_roots_and_shoots	-1.04E-04	-0.515	0.6075	no
As	heated_shoots	5.13E-04	2.531	0.0129	yes
B	control	-0.01974	-0.225	0.822	no
B	heated_roots	-0.03056	-0.349	0.728	no
B	heated_roots_and_shoots	0.0344	0.39	0.698	no
B	heated_shoots	0.0838	0.933	0.353	no
Ca	control	-15.736	-1.534	0.128	no
Ca	heated_roots	9.168	0.923	0.358	no
Ca	heated_roots_and_shoots	1.043	0.104	0.917	no
Ca	heated_shoots	-1.122	-0.112	0.911	no
Cd	control	1.21E-04	0.346	0.73	no
Cd	heated_roots	1.37E-04	0.391	0.6964	no
Cd	heated_roots_and_shoots	-5.95E-04	-1.687	0.0945	no
Cd	heated_shoots	-1.69E-04	-0.478	0.6337	no
Co	control	0.001363	1.009	0.31547	no
Co	heated_roots	-0.004239	-3.137	0.00224	yes
Co	heated_roots_and_shoots	0.001284	0.897	0.3717	no
Co	heated_shoots	0.003327	2.283	0.02446	yes
Cu	control	0.25406	3.226	0.001694	yes
Cu	heated_roots	0.14208	1.804	0.074193	no
Cu	heated_roots_and_shoots	0.38435	4.839	4.73E-06	yes
Cu	heated_shoots	0.30512	3.646	0.000424	yes
Fe	control	3.0293	5.904	4.45E-08	yes
Fe	heated_roots	0.6009	1.171	0.2442	no
Fe	heated_roots_and_shoots	-0.1708	-0.33	0.7421	no
Fe	heated_shoots	1.0974	2.12	0.0364	yes
K	control	-193.75	-1.279	0.204	no
K	heated_roots	177.94	1.165	0.247	no
K	heated_roots_and_shoots	81.06	0.531	0.597	no
K	heated_shoots	229.24	1.437	0.154	no
Mg	control	5.011	0.467	0.642	no
Mg	heated_roots	-7.66	-0.747	0.457	no
Mg	heated_roots_and_shoots	4.851	0.469	0.64	no
Mg	heated_shoots	-7.842	-0.758	0.45	no
Mn	control	-1.5247	-1.877	0.0636	no
Mn	heated_roots	-1.3762	-1.694	0.0935	no
Mn	heated_roots_and_shoots	-1.0608	-1.25	0.2142	no
Mn	heated_shoots	-1.429	-1.59	0.1152	no
Mo	control	-0.00536	-0.101	0.920142	no
Mo	heated_roots	-0.18084	-3.363	0.001111	yes
Mo	heated_roots_and_shoots	-0.07289	-1.244	0.216636	no
Mo	heated_shoots	-0.18818	-3.32	0.001273	yes
Na	control	0.43871	2.588	0.01102	yes
Na	heated_roots	0.37191	2.437	0.01653	yes
Na	heated_roots_and_shoots	-0.07417	-0.486	0.62798	no
Na	heated_shoots	0.13729	0.9	0.37038	no
Ni	control	1.66E-03	1.349	0.18	no
Ni	heated_roots	4.88E-04	0.397	0.692	no
Ni	heated_roots_and_shoots	5.13E-04	0.415	0.679	no
Ni	heated_shoots	-1.68E-03	-1.357	0.178	no
P	control	36.04	2.438	0.0165	yes
P	heated_roots	46.06	2.783	0.0064	yes
P	heated_roots_and_shoots	16.05	1.076	0.2844	no
P	heated_shoots	15.16	1.017	0.3118	no
Rb	control	-0.099132	-1.614	0.11	no
Rb	heated_roots	-0.001381	-0.021	0.983	no
Rb	heated_roots_and_shoots	-0.023134	-0.354	0.724	no
Rb	heated_shoots	-0.00278	-0.047	0.963	no
S	control	4.268	0.202	0.8401	no
S	heated_roots	55.992	2.654	0.0092	yes
S	heated_roots_and_shoots	39.225	1.845	0.0679	no
S	heated_shoots	44.193	2.012	0.0467	yes
Se	control	3.39E-03	2.196	0.0303	yes
Se	heated_roots	5.65E-05	0.037	0.9708	no
Se	heated_roots_and_shoots	-5.00E-04	-0.322	0.748	no
Se	heated_shoots	8.70E-04	0.56	0.5769	no
Sr	control	-0.003336	-0.074	0.941	no
Sr	heated_roots	-0.052166	-1.041	0.3007	no
Sr	heated_roots_and_shoots	0.040047	0.916	0.3618	no
Sr	heated_shoots	0.072971	1.67	0.0982	no
Zn	control	-2.071	-1.881	0.0627	no
Zn	heated_roots	1.895	1.777	0.0784	no
Zn	heated_roots_and_shoots	1.863	1.733	0.086	no
Zn	heated_shoots	2.42	2.251	0.0265	yes
