# Supplementary material for: Heat stress changes mineral nutrient concentrations in Chenopodium quinoa seed
Source: Plant Direct. 2022 Feb 6;6(2):e384. doi: 10.1002/pld3.384 (PMC8818816; doi:10.1002/pld3.384)
Supplement: Supplementary file 8 — Table S5. T‐test statistics and p‐values for every comparison between factors shown in Figure 6. [file PLD3-6-e384-s001.csv]

figure	contrast	mean.difference	t.value	p-value	significantly_different
6a	RH vs. PT	-499.232572	1	0.02371644	yes
6a	RH vs. SH	-61.249537	1	0.03909248	yes
6a	RH vs. RH-PT	-1.592596	0.7400726	0.75275999	no
6a	RH vs. RH-SH	-4.35741	0.9778745	0.67743009	no
6a	RH vs. SH-PT	-216.068024	1	0.02371644	yes
6a	RH vs. RH-SH-PT	-28.093446	1	0.10479471	no
6a	PT vs. SH	1	-3.360391	0.37811137	no
6a	PT vs. RH-PT	1	-72.2256069	0.02371644	yes
6a	PT vs. RH-SH	1	-31.45322	0.02371644	yes
6a	PT vs. SH-PT	1	-0.8350908	0.75275999	no
6a	PT vs. RH-SH-PT	1	-11.1788292	0.09704973	no
6a	SH vs. RH-PT	1	-18.008874	0.04488325	yes
6a	SH vs. RH-SH	1	-8.69275	0.09760274	no
6a	SH vs. SH-PT	-15.73605	1	0.5652529	no
6a	SH vs. RH-SH-PT	1	-2.765056	0.39313469	no
6a	RH-PT vs. RH-SH	-2.223904	0.6681537	0.75275999	no
6a	RH-PT vs. SH-PT	-137.674964	1	0.02371644	yes
6a	RH-PT vs. RH-SH-PT	-21.349931	1	0.1441028	no
6a	RH-SH vs. SH-PT	-97.14049	1	0.03909248	yes
6a	RH-SH vs. RH-SH-PT	-13.8874	1	0.34654517	no
6a	SH-PT vs. RH-SH-PT	1	-6.143327	0.1441028	no
6b	RH vs. PS	1	-3.66368293	0.16071362	no
6b	RH vs. SH	-234.8530542	1	0.06731121	no
6b	RH vs. RH-PS	1	-10.11568832	0.06135513	no
6b	RH vs. RH-SH	-9.1883066	0.79505845	0.69151313	no
6b	RH vs. SH-PS	1	-4.17977395	0.16071362	no
6b	RH vs. RH-SH-PS	0.4396495	-0.05004419	0.97734673	no
6b	PS vs. SH	-691.918323	1	3.53E-03	yes
6b	PS vs. RH-PS	1	-8.2111657	0.06211592	no
6b	PS vs. RH-SH	-60.9813948	1	0.029418236	yes
6b	PS vs. SH-PS	0.4001435	-0.1221519	0.977346731	no
6b	PS vs. RH-SH-PS	-31.0537243	1	0.085722514	no
6b	SH vs. RH-PS	1	-99.688553	2.93E-03	yes
6b	SH vs. RH-SH	1	-5.951543	0.085722514	no
6b	SH vs. SH-PS	1	-42.180886	3.53E-03	yes
6b	SH vs. RH-SH-PS	1	-12.709163	0.056289173	no
6b	RH-PS vs. RH-SH	-135.82393	1	0.003531822	yes
6b	RH-PS vs. SH-PS	-12.32042	1	0.074540547	no
6b	RH-PS vs. RH-SH-PS	-79.98523	1	0.023293368	yes
6b	RH-SH vs. SH-PS	1	-19.647944	0.02941824	yes
6b	RH-SH vs. RH-SH-PS	1	-1.282912	0.63571348	no
6b	SH-PS vs. RH-SH-PS	-36.89625	1	0.08572251	no
